# Supplementary material for: Expression of stress responsive genes enables Limosilactobacillus reuteri to cross-protection against acid, bile salt, and freeze-drying
Source: Front Microbiol. 2024 Sep 30;15:1437803. doi: 10.3389/fmicb.2024.1437803 (PMC11471561; doi:10.3389/fmicb.2024.1437803)
Supplement: Supplementary file 1 [file Table_1.XLSX]

## Sheet: primer
Primers for RT-qPCR	Sequences (5'- 3')
qPCR-GatD-F	attggtgctgatggcgagaa
qPCR-GatD-R	ttaccaagtggacgctcacc
qPCR-csbD-F	tggctagcgataaacatggga
qPCR-csbD-R	tccctcctttttatcttccaacgt
qPCR-OsmC-F	agtttcagcaggtacccgtg
qPCR-OsmC-R	cacgaccaagatcaccctcg
qPCR-16S-F	agcactcatcgtttacggca
qPCR-16S-R	aactccatgtgtagcggtgg
Primers for Construction of plasmids	Sequences (5'- 3')
osmC-F	ATAAGAATGCGGCCGCATGAGTAAATATAAAGTAACAGCAACTAAGA
osmC-R	GCTCTAGACTAATCAACTTTTACAAATCCATCTTGAA
csbD-F	ATAAGAATGCGGCCGCTTGGCTAGCGATAAACATGG
csbD-R	CTAGTCTAGACTATCTCTCTGCTTTTACTCCGA
cobQ-F	ATAAGAATGCGGCCGCATGGCAAAATATCACTTACACCT
cobQ-R	GCTCTAGATTAAAATGTAGGTTTAATTTTTAGGGCTTTT
36-F	CTCATCCTCTTCATCCTCTTCGTCTTG
36-R	GATCTCAACAATGTGAAGTCAGCTGCC

## Sheet: phVS ck DEG
id	baseMean	baseMean_CK	baseMean_ph	foldChange(ph/CK)	log2FoldChange	pval	padj	Chromosome	Start Site	End Site	Direction	Length	Name	GO	KEGG	eggNOG	eggNOG_Category	Swissprot	NR	CARD	PHI	VFDB	BP	CC	MF	Pathway
gene-C6H63_RS08960	3698.38	7180.89	215.88	0.0300631	-5.05586	0	0	gi|999999029|ref|NZ_PUXG01000035.1|	114164	116185	-	2021	C6H63_RS08960	GO:0008152;GO:0019318;GO:0003824;GO:0043169;GO:0008150;GO:0032991;GO:0043167;GO:0044281;GO:0016798;GO:0071704;GO:0005488;GO:0004553;GO:0006012;GO:0015925;GO:0005996;GO:0009341;GO:0004565;GO:0005575;GO:0044238;GO:0016787;GO:0003674;GO:0046872;GO:1902494;GO:0005975	K12308	3F3PC	G	sp|Q5FJ41|BGAL1_LACAC Beta-galactosidase LacZ OS=Lactobacillus acidophilus (strain ATCC 700396 / NCK56 / N2 / NCFM) OX=272621 GN=lacZ PE=1 SV=1	WP_122481746.1 beta-galactosidase [Limosilactobacillus reuteri] &gt;RMX25891.1 beta-galactosidase [Limosilactobacillus reuteri] &gt;TGB12132.1 beta-galactosidase [Limosilactobacillus reuteri]	-	-	-	GO:0008152//metabolic process;GO:0019318//hexose metabolic process;GO:0008150//biological_process;GO:0044281//small molecule metabolic process;GO:0071704//organic substance metabolic process;GO:0006012//galactose metabolic process;GO:0005996//monosaccharide metabolic process;GO:0044238//primary metabolic process;GO:0005975//carbohydrate metabolic process;	GO:0032991//protein-containing complex;GO:0009341//beta-galactosidase complex;GO:0005575//cellular_component;GO:1902494//catalytic complex;	GO:0003824//catalytic activity;GO:0043169//cation binding;GO:0043167//ion binding;GO:0016798//hydrolase activity, acting on glycosyl bonds;GO:0005488//binding;GO:0004553//hydrolase activity, hydrolyzing O-glycosyl compounds;GO:0015925//galactosidase activity;GO:0004565//beta-galactosidase activity;GO:0016787//hydrolase activity;GO:0003674//molecular_function;GO:0046872//metal ion binding;	ko00052(Galactose metabolism)
gene-C6H63_RS05195	1869.86	504.514	3235.21	6.41253	2.68089	5.05598e-141	3.83496e-138	gi|999999004|ref|NZ_PUXG01000020.1|	228084	228629	+	545	amaP	-	-	3F746	-	-	WP_016496899.1 alkaline shock response membrane anchor protein AmaP [Limosilactobacillus reuteri] &gt;CUR39083.1 FIG00743607: hypothetical protein [Limosilactobacillus reuteri subsp. porcinus] &gt;AGN99325.1 hypothetical protein LRI_1116 [Lactobacillus reuteri I5007] &gt;ANU51235.1 hypothetical protein A4V07_02610 [Limosilactobacillus reuteri] &gt;MBU5283626.1 alkaline shock response membrane anc…	-	-	-	-	-	-	-
gene-C6H63_RS08965	1118.32	1821.57	415.061	0.227859	-2.13379	7.20034e-80	3.64097e-77	gi|999999029|ref|NZ_PUXG01000035.1|	116195	118117	-	1922	C6H63_RS08965	GO:0051179;GO:0009987;GO:0016021;GO:0008150;GO:0008152;GO:0003824;GO:0006810;GO:0006812;GO:0016772;GO:0044464;GO:0005886;GO:0055085;GO:0031224;GO:0044237;GO:0005215;GO:0015672;GO:0044425;GO:0006793;GO:0071702;GO:0022804;GO:0005623;GO:0016020;GO:0006796;GO:0006811;GO:0009401;GO:0051234;GO:0022857;GO:0005575;GO:0008643;GO:0003674;GO:0016301;GO:0006814;GO:0030001;GO:0071944;GO:0016740;GO:0015291;GO:…	K16209	3F3P7	G	sp|Q7WTB2|LACY_LACHE Lactose permease OS=Lactobacillus helveticus OX=1587 GN=lacS PE=2 SV=1	WP_122481747.1 PTS sugar transporter subunit IIA [Limosilactobacillus reuteri] &gt;RMX25892.1 phosphotransferase enzyme IIA component [Limosilactobacillus reuteri] &gt;TGB12133.1 PTS sugar transporter subunit IIA [Limosilactobacillus reuteri]	-	Q9L7R4|PHI:6543|YihO|28901|Salmonella_enterica|unaffected_pathogenicity	-	GO:0051179//localization;GO:0009987//cellular process;GO:0008150//biological_process;GO:0008152//metabolic process;GO:0006810//transport;GO:0006812//cation transport;GO:0055085//transmembrane transport;GO:0044237//cellular metabolic process;GO:0015672//inorganic cation transmembrane transport;GO:0006793//phosphorus metabolic process;GO:0071702//organic substance transport;GO:0006796//phosphate-co…	GO:0016021//integral component of membrane;GO:0044464//obsolete cell part;GO:0005886//plasma membrane;GO:0031224//intrinsic component of membrane;GO:0044425//obsolete membrane part;GO:0005623//obsolete cell;GO:0016020//membrane;GO:0005575//cellular_component;GO:0071944//cell periphery;	GO:0003824//catalytic activity;GO:0016772//transferase activity, transferring phosphorus-containing groups;GO:0005215//transporter activity;GO:0022804//active transmembrane transporter activity;GO:0022857//transmembrane transporter activity;GO:0003674//molecular_function;GO:0016301//kinase activity;GO:0016740//transferase activity;GO:0015291//secondary active transmembrane transporter activity;GO…	-
gene-C6H63_RS00135	695.721	236.381	1155.06	4.88644	2.28878	1.83577e-71	6.96217e-69	gi|999999037|ref|NZ_PUXG01000001.1|	25646	26437	+	791	C6H63_RS00135	GO:0006810;GO:0051234;GO:0044464;GO:0005575;GO:0006811;GO:0015849;GO:0071705;GO:0046942;GO:0008150;GO:0016020;GO:0051179;GO:0071702;GO:0005623;GO:0006865;GO:0071944;GO:0006820;GO:0015711;GO:0005886	K02424	3F4MH	ET	sp|P45024|Y1080_HAEIN Probable amino-acid ABC transporter-binding protein HI_1080 OS=Haemophilus influenzae (strain ATCC 51907 / DSM 11121 / KW20 / Rd) OX=71421 GN=HI_1080 PE=1 SV=1	WP_065867646.1 transporter substrate-binding domain-containing protein [Limosilactobacillus reuteri] &gt;OCW62558.1 amino acid ABC transporter substrate-binding protein [Limosilactobacillus reuteri] &gt;OCW63359.1 amino acid ABC transporter substrate-binding protein [Limosilactobacillus reuteri] &gt;OCW64081.1 amino acid ABC transporter substrate-binding protein [Limosilactobacillus reuteri] &gt;…	-	Q2YKP4|PHI:7201|Bab2_0612|235|Brucella_abortus|reduced_virulence	VFG017733(gi:153952077) (pebA) amino acid ABC transporter, periplasmic amino acid-binding protein PEB1 [PEB1/CBF1 (CVF388)] [Campylobacter jejuni subsp. doylei 269.97]	GO:0006810//transport;GO:0051234//establishment of localization;GO:0006811//ion transport;GO:0015849//organic acid transport;GO:0071705//nitrogen compound transport;GO:0046942//carboxylic acid transport;GO:0008150//biological_process;GO:0051179//localization;GO:0071702//organic substance transport;GO:0006865//amino acid transport;GO:0006820//anion transport;GO:0015711//organic anion transport;	GO:0044464//obsolete cell part;GO:0005575//cellular_component;GO:0016020//membrane;GO:0005623//obsolete cell;GO:0071944//cell periphery;GO:0005886//plasma membrane;	-	ko02040(Flagellar assembly);ko02010(ABC transporters)
gene-C6H63_RS00270	2390.19	3716.67	1063.71	0.2862	-1.80491	2.35534e-70	7.14609e-68	gi|999999037|ref|NZ_PUXG01000001.1|	46261	48897	-	2636	adhE	-	K04072	3F3RN	C	sp|Q24803|ADH2_ENTHI Aldehyde-alcohol dehydrogenase 2 OS=Entamoeba histolytica OX=5759 GN=ADH2 PE=1 SV=1	WP_122480735.1 bifunctional acetaldehyde-CoA/alcohol dehydrogenase [Limosilactobacillus reuteri] &gt;RMX28201.1 bifunctional acetaldehyde-CoA/alcohol dehydrogenase [Limosilactobacillus reuteri] &gt;TGB11311.1 bifunctional acetaldehyde-CoA/alcohol dehydrogenase [Limosilactobacillus reuteri]	-	Q882F5|PHI:7788|AldB_(PSPTO_2673)|317|Pseudomonas_syringae|reduced_virulence	VFG006717(gb|NP_465159) (lap) Listeria adhesion protein Lap [Lap (VF0444)] [Listeria monocytogenes EGD-e]	-	-	-	ko00650(Butanoate metabolism);ko00626(Naphthalene degradation);ko00625(Chloroalkane and chloroalkene degradation);ko00620(Pyruvate metabolism);ko00350(Tyrosine metabolism);ko00071(Fatty acid degradation);ko00010(Glycolysis / Gluconeogenesis)
gene-C6H63_RS05205	304.846	86.7815	522.91	6.02559	2.5911	8.20696e-54	2.07499e-51	gi|999999004|ref|NZ_PUXG01000020.1|	228853	229236	+	383	C6H63_RS05205	-	-	3F77J	S	sp|Q2FEV0|ASP23_STAA3 Alkaline shock protein 23 OS=Staphylococcus aureus (strain USA300) OX=367830 GN=asp23 PE=3 SV=1	WP_003674201.1 Asp23/Gls24 family envelope stress response protein [Limosilactobacillus reuteri] &gt;AGN99327.1 alkaline shock protein [Lactobacillus reuteri I5007] &gt;AMY13265.1 alkaline-shock protein [Limosilactobacillus reuteri] &gt;ANU51233.1 alkaline-shock protein [Limosilactobacillus reuteri] &gt;MBU5283624.1 Asp23/Gls24 family envelope stress response protein [Limosilactobacillus reuteri]…	-	B1MKP3|PHI:9726|MAB_1247c|36809|Mycobacteroides_abscessus|reduced_virulence	-	-	-	-	-
gene-C6H63_RS09215	21338.7	33099.5	9577.78	0.289363	-1.78905	8.48244e-49	1.83827e-46	gi|999999029|ref|NZ_PUXG01000035.1|	163961	164593	-	632	C6H63_RS09215	-	-	3F3TB	K	sp|P46330|YXBF_BACSU Uncharacterized HTH-type transcriptional regulator YxbF OS=Bacillus subtilis (strain 168) OX=224308 GN=yxbF PE=4 SV=1	WP_003668419.1 TetR/AcrR family transcriptional regulator [Limosilactobacillus reuteri] &gt;GFI59224.1 HTH-type transcriptional regulator MtrR [Lactobacillaceae bacterium] &gt;ABQ83450.1 transcriptional regulator, TetR family [Limosilactobacillus reuteri subsp. reuteri] &gt;AGR64406.1 TetR family transcriptional regulator [Lactobacillus reuteri TD1] &gt;AKP01406.1 TetR family transcriptional regu…	-	-	-	-	-	-	-
gene-C6H63_RS10420	578.32	245.822	910.818	3.7052	1.88955	1.8096e-47	3.43146e-45	gi|999999009|ref|NZ_PUXG01000037.1|	128248	129669	-	1421	C6H63_RS10420	-	K03758	3F3P5	E	sp|O53092|ARCD_LATSK Arginine/ornithine antiporter OS=Latilactobacillus sakei OX=1599 GN=arcD PE=3 SV=1	WP_122481888.1 basic amino acid/polyamine antiporter [Limosilactobacillus reuteri] &gt;RMX25316.1 arginine-ornithine antiporter [Limosilactobacillus reuteri] &gt;TGB12779.1 amino acid permease [Limosilactobacillus reuteri]	-	-	VFG047658 (xasA) amino acid-polyamine-organocation (APC) superfamily protein [Glutamate transporter GadC (CVF843)] [Francisella tularensis subsp. holarctica FSC200]	-	-	-	-
gene-C6H63_RS00130	261.409	77.0089	445.809	5.78906	2.53333	1.74778e-46	2.94598e-44	gi|999999037|ref|NZ_PUXG01000001.1|	24881	25630	+	749	C6H63_RS00130	-	K10010	3F4YF	E	sp|P39456|TCYC_BACSU L-cystine import ATP-binding protein TcyC OS=Bacillus subtilis (strain 168) OX=224308 GN=tcyC PE=1 SV=4	WP_122480724.1 amino acid ABC transporter ATP-binding protein [Limosilactobacillus reuteri] &gt;RMX28174.1 arginine ABC transporter ATP-binding protein ArtP [Limosilactobacillus reuteri] &gt;TGB11337.1 amino acid ABC transporter ATP-binding protein [Limosilactobacillus reuteri]	gb|ANZ79241.1|ARO:3004036|tetB(60) [uncultured bacterium]	Q8ZQE4|PHI:3928|MacB|28901|Salmonella_enterica|reduced_virulence	VFG013192(gi:170717476) (hitC) ABC transporter related [Haemophilus iron transport locus (CVF501)] [Haemophilus somnus 2336]	-	-	-	ko02010(ABC transporters)
gene-C6H63_RS03990	304.171	496.729	111.613	0.224695	-2.15396	1.30941e-45	1.98637e-43	gi|999999004|ref|NZ_PUXG01000020.1|	7296	7955	-	659	thiE	GO:0044249;GO:0005575;GO:0044271;GO:0006807;GO:0042364;GO:0034641;GO:0006725;GO:0072527;GO:0051186;GO:0009228;GO:1901566;GO:1901360;GO:0046872;GO:1901576;GO:0044424;GO:0044464;GO:0018130;GO:0008150;GO:0043169;GO:0005622;GO:0003824;GO:0006732;GO:0009987;GO:0042357;GO:0051188;GO:0005488;GO:0071704;GO:0017144;GO:0006772;GO:1901564;GO:0090407;GO:0044283;GO:0044281;GO:0043167;GO:0006767;GO:0006796;GO:…	K00788	3F5ZQ	H	sp|B2G7Q4|THIE_LACRJ Thiamine-phosphate synthase OS=Lactobacillus reuteri (strain JCM 1112) OX=557433 GN=thiE PE=3 SV=1	WP_122481151.1 thiamine phosphate synthase [Limosilactobacillus reuteri] &gt;RMX27150.1 thiamine phosphate synthase [Limosilactobacillus reuteri] &gt;TGB12572.1 thiamine phosphate synthase [Limosilactobacillus reuteri]	-	-	-	GO:0044249//cellular biosynthetic process;GO:0044271//cellular nitrogen compound biosynthetic process;GO:0006807//nitrogen compound metabolic process;GO:0042364//water-soluble vitamin biosynthetic process;GO:0034641//cellular nitrogen compound metabolic process;GO:0006725//cellular aromatic compound metabolic process;GO:0072527//pyrimidine-containing compound metabolic process;GO:0051186//obsolet…	GO:0005575//cellular_component;GO:0044424//obsolete intracellular part;GO:0044464//obsolete cell part;GO:0005622//intracellular anatomical structure;GO:0005737//cytoplasm;GO:0005623//obsolete cell;	GO:0046872//metal ion binding;GO:0043169//cation binding;GO:0003824//catalytic activity;GO:0005488//binding;GO:0043167//ion binding;GO:0016765//transferase activity, transferring alkyl or aryl (other than methyl) groups;GO:0016740//transferase activity;GO:0003674//molecular_function;GO:0004789//thiamine-phosphate diphosphorylase activity;	ko00730(Thiamine metabolism)
gene-C6H63_RS09605	560.048	865.45	254.647	0.294236	-1.76495	1.35793e-43	1.8727e-41	gi|999999029|ref|NZ_PUXG01000035.1|	241228	242916	-	1688	argS	GO:0043043;GO:0005623;GO:0000166;GO:0043604;GO:0043168;GO:0016875;GO:0005737;GO:0004812;GO:0097159;GO:0034645;GO:0032553;GO:0034660;GO:0003674;GO:0043039;GO:0006420;GO:0043603;GO:0140098;GO:0005524;GO:0009058;GO:0008152;GO:0019752;GO:0006399;GO:0046483;GO:0044267;GO:0043170;GO:0006418;GO:0044237;GO:0006139;GO:0036094;GO:0034641;GO:0006520;GO:0090304;GO:0009059;GO:0006807;GO:0016070;GO:0044271;GO:…	K01887	3F4DE	J	sp|B2G8D8|SYR_LACRJ Arginine--tRNA ligase OS=Lactobacillus reuteri (strain JCM 1112) OX=557433 GN=argS PE=3 SV=1	WP_003668521.1 arginine--tRNA ligase [Limosilactobacillus reuteri] &gt;A5VL03.1 RecName: Full=Arginine--tRNA ligase; AltName: Full=Arginyl-tRNA synthetase; Short=ArgRS [Limosilactobacillus reuteri subsp. reuteri] &gt;B2G8D8.1 RecName: Full=Arginine--tRNA ligase; AltName: Full=Arginyl-tRNA synthetase; Short=ArgRS [Lactobacillus reuteri JCM 1112] &gt;ABQ83527.1 arginyl-tRNA synthetase [Limosilactob…	-	-	-	GO:0043043//peptide biosynthetic process;GO:0043604//amide biosynthetic process;GO:0034645//cellular macromolecule biosynthetic process;GO:0034660//ncRNA metabolic process;GO:0043039//tRNA aminoacylation;GO:0006420//arginyl-tRNA aminoacylation;GO:0043603//cellular amide metabolic process;GO:0009058//biosynthetic process;GO:0008152//metabolic process;GO:0019752//carboxylic acid metabolic process;G…	GO:0005623//obsolete cell;GO:0005737//cytoplasm;GO:0005575//cellular_component;GO:0005622//intracellular anatomical structure;GO:0044464//obsolete cell part;GO:0044424//obsolete intracellular part;	GO:0000166//nucleotide binding;GO:0043168//anion binding;GO:0016875//ligase activity, forming carbon-oxygen bonds;GO:0004812//aminoacyl-tRNA ligase activity;GO:0097159//organic cyclic compound binding;GO:0032553//ribonucleotide binding;GO:0003674//molecular_function;GO:0140098//catalytic activity, acting on RNA;GO:0005524//ATP binding;GO:0036094//small molecule binding;GO:0017076//purine nucleoti…	ko00970(Aminoacyl-tRNA biosynthesis)
gene-C6H63_RS00120	329.71	119.46	539.96	4.52	2.17632	1.09339e-42	1.38223e-40	gi|999999037|ref|NZ_PUXG01000001.1|	23005	24147	+	1142	C6H63_RS00120	GO:0003674;GO:1901605;GO:0044282;GO:0009067;GO:0019842;GO:0048518;GO:0000097;GO:0008652;GO:0006790;GO:0042127;GO:0016740;GO:0047982;GO:0005623;GO:0016765;GO:0005737;GO:0043168;GO:0016846;GO:0009056;GO:0097159;GO:0048037;GO:0080146;GO:0044237;GO:0016054;GO:0016829;GO:0046395;GO:0004123;GO:0004121;GO:1901607;GO:0036094;GO:0009058;GO:0050789;GO:0019752;GO:0008152;GO:0016053;GO:1901565;GO:1901575;GO:…	K01760	3F3Y2	E	sp|P0A4K2|METC_LACLA Cystathionine beta-lyase OS=Lactococcus lactis subsp. lactis (strain IL1403) OX=272623 GN=metC PE=3 SV=1	WP_122480723.1 PLP-dependent aspartate aminotransferase family protein [Limosilactobacillus reuteri] &gt;RMX28172.1 cystathionine gamma-synthase [Limosilactobacillus reuteri] &gt;TGB11339.1 PLP-dependent transferase [Limosilactobacillus reuteri]	-	A0A6G7BN60|PHI:11088|MetC_(MN812274)|5599|Alternaria_alternata|reduced_virulence	-	GO:1901605//alpha-amino acid metabolic process;GO:0044282//small molecule catabolic process;GO:0009067//aspartate family amino acid biosynthetic process;GO:0048518//positive regulation of biological process;GO:0000097//sulfur amino acid biosynthetic process;GO:0008652//cellular amino acid biosynthetic process;GO:0006790//sulfur compound metabolic process;GO:0042127//regulation of cell population …	GO:0005623//obsolete cell;GO:0005737//cytoplasm;GO:0005575//cellular_component;GO:0005622//intracellular anatomical structure;GO:0044464//obsolete cell part;GO:0044424//obsolete intracellular part;	GO:0003674//molecular_function;GO:0019842//vitamin binding;GO:0016740//transferase activity;GO:0047982//homocysteine desulfhydrase activity;GO:0016765//transferase activity, transferring alkyl or aryl (other than methyl) groups;GO:0043168//anion binding;GO:0016846//carbon-sulfur lyase activity;GO:0097159//organic cyclic compound binding;GO:0048037//obsolete cofactor binding;GO:0080146//L-cysteine…	ko00450(Selenocompound metabolism);ko00270(Cysteine and methionine metabolism)
gene-C6H63_RS02220	687.427	321.16	1053.69	3.28091	1.71409	6.88845e-42	8.0383e-40	gi|999999031|ref|NZ_PUXG01000016.1|	16749	16931	-	182	C6H63_RS02220	-	-	-	-	sp|Q88WD3|Y1708_LACPL UPF0337 protein lp_1708 OS=Lactobacillus plantarum (strain ATCC BAA-793 / NCIMB 8826 / WCFS1) OX=220668 GN=lp_1708 PE=3 SV=1	WP_122480962.1 CsbD family protein [Limosilactobacillus reuteri] &gt;RMX27665.1 CsbD family protein [Limosilactobacillus reuteri] &gt;TGB10887.1 CsbD family protein [Limosilactobacillus reuteri]	-	-	-	-	-	-	-
gene-C6H63_RS04900	495.946	232.414	759.478	3.26779	1.70831	2.0402e-36	2.2107e-34	gi|999999004|ref|NZ_PUXG01000020.1|	163909	164883	-	974	C6H63_RS04900	GO:0044238;GO:0005575;GO:0005623;GO:0005737;GO:0016491;GO:0005975;GO:0016616;GO:0003674;GO:0043436;GO:0044464;GO:0044424;GO:0004459;GO:0006082;GO:0009987;GO:0008152;GO:0019752;GO:0003824;GO:0055114;GO:0005622;GO:0008150;GO:0071704;GO:0016614;GO:0044237;GO:0004457;GO:0044281	K00016	3F3RM	C	sp|Q8GMJ0|LDH_LACRE L-lactate dehydrogenase OS=Lactobacillus reuteri OX=1598 GN=ldh PE=3 SV=1	WP_003667903.1 L-lactate dehydrogenase [Limosilactobacillus reuteri] &gt;ABQ83170.1 L-lactate dehydrogenase [Limosilactobacillus reuteri subsp. reuteri] &gt;AKP01147.1 malate dehydrogenase (NAD) [Limosilactobacillus reuteri] &gt;EEI08763.1 L-lactate dehydrogenase [Lactobacillus reuteri MM2-3] &gt;EGC15110.1 L-lactate dehydrogenase [Lactobacillus reuteri MM4-1A] &gt;KEK14580.1 lactate dehydrogenas…	-	C5BF98|PHI:2959|Mdh|67780|Edwardsiella_ictaluri|reduced_virulence	-	GO:0044238//primary metabolic process;GO:0005975//carbohydrate metabolic process;GO:0043436//oxoacid metabolic process;GO:0006082//organic acid metabolic process;GO:0009987//cellular process;GO:0008152//metabolic process;GO:0019752//carboxylic acid metabolic process;GO:0055114//obsolete oxidation-reduction process;GO:0008150//biological_process;GO:0071704//organic substance metabolic process;GO:0…	GO:0005575//cellular_component;GO:0005623//obsolete cell;GO:0005737//cytoplasm;GO:0044464//obsolete cell part;GO:0044424//obsolete intracellular part;GO:0005622//intracellular anatomical structure;	GO:0016491//oxidoreductase activity;GO:0016616//oxidoreductase activity, acting on the CH-OH group of donors, NAD or NADP as acceptor;GO:0003674//molecular_function;GO:0004459//L-lactate dehydrogenase activity;GO:0003824//catalytic activity;GO:0016614//oxidoreductase activity, acting on CH-OH group of donors;GO:0004457//lactate dehydrogenase activity;	ko00640(Propanoate metabolism);ko00620(Pyruvate metabolism);ko00270(Cysteine and methionine metabolism);ko00010(Glycolysis / Gluconeogenesis)
gene-C6H63_RS03235	979.21	1424.74	533.683	0.374583	-1.41664	6.84174e-36	6.91928e-34	gi|999999031|ref|NZ_PUXG01000016.1|	218842	220395	-	1553	C6H63_RS03235	-	-	3FCFJ	S	sp|P44023|Y594_HAEIN Uncharacterized protein HI_0594 OS=Haemophilus influenzae (strain ATCC 51907 / DSM 11121 / KW20 / Rd) OX=71421 GN=HI_0594 PE=4 SV=1	WP_122481074.1 YfcC family protein [Limosilactobacillus reuteri] &gt;RMX27865.1 hypothetical protein C6H63_03240 [Limosilactobacillus reuteri]	-	C1CHE9|PHI:4180|ArcD|1313|Streptococcus_pneumoniae|reduced_virulence	-	-	-	-	-
gene-C6H63_RS05980	774.298	1210.24	338.353	0.279575	-1.83869	9.41344e-36	8.92511e-34	gi|999999005|ref|NZ_PUXG01000022.1|	4765	6141	-	1376	C6H63_RS05980	GO:0019538;GO:0016805;GO:0003674;GO:0043170;GO:0140096;GO:0008238;GO:0070011;GO:0016787;GO:1901564;GO:0071704;GO:0006508;GO:0003824;GO:0008233;GO:0008152;GO:0006807;GO:0008150;GO:0044238	K08659	3F3M4	E	sp|Q9CFC3|PEPDB_LACLA Probable dipeptidase B OS=Lactococcus lactis subsp. lactis (strain IL1403) OX=272623 GN=pepDB PE=3 SV=1	WP_122481382.1 C69 family dipeptidase [Limosilactobacillus reuteri] &gt;RMX27140.1 dipeptidase [Limosilactobacillus reuteri] &gt;TGB08961.1 C69 family dipeptidase [Limosilactobacillus reuteri]	-	-	VFG043605(gi:157150938) (abpB) amylase-binding protein B [amylase-binding protein B (AbpB) (AI437)] [Streptococcus gordonii str. Challis substr. CH1]	GO:0019538//protein metabolic process;GO:0043170//macromolecule metabolic process;GO:1901564//organonitrogen compound metabolic process;GO:0071704//organic substance metabolic process;GO:0006508//proteolysis;GO:0008152//metabolic process;GO:0006807//nitrogen compound metabolic process;GO:0008150//biological_process;GO:0044238//primary metabolic process;	-	GO:0016805//dipeptidase activity;GO:0003674//molecular_function;GO:0140096//catalytic activity, acting on a protein;GO:0008238//exopeptidase activity;GO:0070011//peptidase activity;GO:0016787//hydrolase activity;GO:0003824//catalytic activity;GO:0008233//peptidase activity;	-
gene-C6H63_RS00125	220.416	74.5262	366.306	4.91513	2.29723	1.21495e-35	1.08416e-33	gi|999999037|ref|NZ_PUXG01000001.1|	24174	24875	+	701	C6H63_RS00125	-	K10009	3F4QR	E	sp|P42200|TCYB_BACSU L-cystine transport system permease protein TcyB OS=Bacillus subtilis (strain 168) OX=224308 GN=tcyB PE=1 SV=1	WP_019252233.1 MULTISPECIES: amino acid ABC transporter permease [Lactobacillaceae] &gt;MBB1109391.1 amino acid ABC transporter permease [Limosilactobacillus balticus] &gt;MBD5091372.1 amino acid ABC transporter permease [Lactobacillus sp.] &gt;CUR39692.1 amino acid ABC transporter, permease protein [Limosilactobacillus reuteri subsp. porcinus] &gt;KEK14635.1 cysteine ABC transporter permease [Li…	-	Q9K034|PHI:8622|Ctp_(NMB0788)|487|Neisseria_meningitidis|unaffected_pathogenicity	VFG002901(gi:108808062) (YPA_2067) histidine transport system permease protein HisQ [O-antigen (CVF043)] [Yersinia pestis Antiqua]	-	-	-	ko02010(ABC transporters)
gene-C6H63_RS02215	364.359	157.088	571.629	3.63891	1.8635	5.10221e-35	4.30003e-33	gi|999999031|ref|NZ_PUXG01000016.1|	16498	16746	-	248	C6H63_RS02215	-	-	3F7EK	S	sp|O32282|YWZA_BACSU UPF0410 protein YwzA OS=Bacillus subtilis (strain 168) OX=224308 GN=ywzA PE=3 SV=2	WP_035156102.1 GlsB/YeaQ/YmgE family stress response membrane protein [Limosilactobacillus reuteri] &gt;GFI60661.1 hypothetical protein IMSAG044_01557 [Lactobacillaceae bacterium] &gt;KGE72154.1 membrane protein [Limosilactobacillus reuteri] &gt;MBU5283901.1 GlsB/YeaQ/YmgE family stress response membrane protein [Limosilactobacillus reuteri] &gt;MRG83966.1 GlsB/YeaQ/YmgE family stress response me…	-	-	-	-	-	-	-
gene-C6H63_RS01260	354.777	547.319	162.235	0.296418	-1.7543	2.35915e-34	1.8836e-32	gi|999999016|ref|NZ_PUXG01000005.1|	34445	35587	-	1142	C6H63_RS01260	GO:0046390;GO:0006753;GO:0042451;GO:0046872;GO:0072522;GO:1901360;GO:0006725;GO:1901659;GO:0006163;GO:0009165;GO:0055086;GO:0006164;GO:0044249;GO:0044271;GO:0044238;GO:0044281;GO:0043167;GO:0009167;GO:0009150;GO:0009201;GO:0009144;GO:0005488;GO:0003824;GO:0005622;GO:0006183;GO:0008150;GO:0009260;GO:0009117;GO:0044424;GO:0046037;GO:0046128;GO:0018130;GO:0009163;GO:0003674;GO:1901362;GO:0003938;GO:…	K00088	3F3XN	F	sp|P0C0H7|IMDH_STRP1 Inosine-5&apos;-monophosphate dehydrogenase OS=Streptococcus pyogenes serotype M1 OX=301447 GN=guaB PE=3 SV=2	WP_003665395.1 IMP dehydrogenase [Limosilactobacillus reuteri] &gt;ANU52324.1 guanosine monophosphate reductase [Limosilactobacillus reuteri] &gt;EDX43448.1 Malate dehydrogenase [Limosilactobacillus reuteri subsp. rodentium] &gt;MRH72503.1 guanosine monophosphate reductase [Limosilactobacillus reuteri] &gt;MRH80700.1 guanosine monophosphate reductase [Limosilactobacillus reuteri] &gt;MRI08315.1 g…	-	E3P6S0|PHI:2474|Imd1|5207|Cryptococcus_neoformans|reduced_virulence	-	GO:0046390//ribose phosphate biosynthetic process;GO:0006753//nucleoside phosphate metabolic process;GO:0042451//purine nucleoside biosynthetic process;GO:0072522//purine-containing compound biosynthetic process;GO:1901360//organic cyclic compound metabolic process;GO:0006725//cellular aromatic compound metabolic process;GO:1901659//glycosyl compound biosynthetic process;GO:0006163//purine nucleo…	GO:0005622//intracellular anatomical structure;GO:0044424//obsolete intracellular part;GO:0005575//cellular_component;GO:0044464//obsolete cell part;GO:0005737//cytoplasm;GO:0005623//obsolete cell;	GO:0046872//metal ion binding;GO:0043167//ion binding;GO:0005488//binding;GO:0003824//catalytic activity;GO:0003674//molecular_function;GO:0003938//IMP dehydrogenase activity;GO:0016491//oxidoreductase activity;GO:0043169//cation binding;GO:0016616//oxidoreductase activity, acting on the CH-OH group of donors, NAD or NADP as acceptor;GO:0016614//oxidoreductase activity, acting on CH-OH group of d…	ko00230(Purine metabolism)
gene-C6H63_RS05660	805.004	1169.61	440.395	0.376531	-1.40916	2.30809e-33	1.75069e-31	gi|999999004|ref|NZ_PUXG01000020.1|	325240	327474	-	2234	nrdD	-	K00527	3F435	F	sp|Q9L646|NRDD_SALTY Anaerobic ribonucleoside-triphosphate reductase OS=Salmonella typhimurium (strain LT2 / SGSC1412 / ATCC 700720) OX=99287 GN=nrdD PE=3 SV=1	WP_122481340.1 anaerobic ribonucleoside-triphosphate reductase [Limosilactobacillus reuteri] &gt;RMX27460.1 anaerobic ribonucleoside-triphosphate reductase [Limosilactobacillus reuteri] &gt;TGB09861.1 anaerobic ribonucleoside-triphosphate reductase [Limosilactobacillus reuteri]	-	-	-	-	-	-	ko00240(Pyrimidine metabolism);ko00230(Purine metabolism)
gene-C6H63_RS02900	1937.44	1170.73	2704.16	2.30979	1.20776	2.62977e-33	1.89969e-31	gi|999999031|ref|NZ_PUXG01000016.1|	148206	150152	+	1946	C6H63_RS02900	GO:0006814;GO:0016301;GO:0003674;GO:0016310;GO:0015293;GO:0015291;GO:0016740;GO:0071944;GO:0030001;GO:0016020;GO:0006796;GO:0005623;GO:0022804;GO:0071702;GO:0008643;GO:0005575;GO:0022857;GO:0051234;GO:0009401;GO:0006811;GO:0031224;GO:0055085;GO:0005886;GO:0006793;GO:0044425;GO:0015672;GO:0005215;GO:0044237;GO:0008152;GO:0003824;GO:0008150;GO:0009987;GO:0016021;GO:0051179;GO:0044464;GO:0006812;GO:…	K16209	3F3P7	G	sp|P23936|LACY_STRTR Lactose permease OS=Streptococcus thermophilus OX=1308 GN=lacS PE=3 SV=1	WP_122481033.1 glycoside-pentoside-hexuronide (GPH):cation symporter [Limosilactobacillus reuteri] &gt;RMX27799.1 lactose permease [Limosilactobacillus reuteri] &gt;TGB11943.1 lactose permease [Limosilactobacillus reuteri]	-	Q9L7R4|PHI:6543|YihO|28901|Salmonella_enterica|unaffected_pathogenicity	-	GO:0006814//sodium ion transport;GO:0016310//phosphorylation;GO:0030001//metal ion transport;GO:0006796//phosphate-containing compound metabolic process;GO:0071702//organic substance transport;GO:0008643//carbohydrate transport;GO:0051234//establishment of localization;GO:0009401//phosphoenolpyruvate-dependent sugar phosphotransferase system;GO:0006811//ion transport;GO:0055085//transmembrane tra…	GO:0071944//cell periphery;GO:0016020//membrane;GO:0005623//obsolete cell;GO:0005575//cellular_component;GO:0031224//intrinsic component of membrane;GO:0005886//plasma membrane;GO:0044425//obsolete membrane part;GO:0016021//integral component of membrane;GO:0044464//obsolete cell part;	GO:0016301//kinase activity;GO:0003674//molecular_function;GO:0015293//symporter activity;GO:0015291//secondary active transmembrane transporter activity;GO:0016740//transferase activity;GO:0022804//active transmembrane transporter activity;GO:0022857//transmembrane transporter activity;GO:0005215//transporter activity;GO:0003824//catalytic activity;GO:0016772//transferase activity, transferring …	-
gene-C6H63_RS10490	1196.71	1701.87	691.557	0.406352	-1.2992	1.6295e-32	1.12362e-30	gi|999999009|ref|NZ_PUXG01000037.1|	143111	143488	-	377	C6H63_RS10490	-	-	3FBQA	S	-	WP_122481897.1 cupredoxin domain-containing protein [Limosilactobacillus reuteri] &gt;RMX25327.1 copper-binding protein [Limosilactobacillus reuteri] &gt;TGB12768.1 cupredoxin domain-containing protein [Limosilactobacillus reuteri]	-	-	-	-	-	-	-
gene-C6H63_RS10505	2173.58	1368.14	2979.02	2.17743	1.12263	7.30186e-30	4.81606e-28	gi|999999009|ref|NZ_PUXG01000037.1|	145374	146306	-	932	arcC	GO:0005488;GO:0097367;GO:0071704;GO:0044281;GO:0043167;GO:0009063;GO:1901363;GO:1901564;GO:0030554;GO:0009064;GO:0044270;GO:0044464;GO:0035975;GO:0008144;GO:0044424;GO:0006082;GO:0009987;GO:0032559;GO:1901606;GO:0003824;GO:0005622;GO:0008804;GO:0008150;GO:0032555;GO:0043436;GO:0035639;GO:0016774;GO:0017076;GO:1901265;GO:0044238;GO:0005575;GO:0006520;GO:0034641;GO:0006807;GO:0009065;GO:0044237;GO:…	K00926	3F3T4	E	sp|Q6GHR6|ARCC1_STAAR Carbamate kinase 1 OS=Staphylococcus aureus (strain MRSA252) OX=282458 GN=arcC1 PE=3 SV=1	WP_122481900.1 carbamate kinase [Limosilactobacillus reuteri] &gt;RMX25330.1 carbamate kinase [Limosilactobacillus reuteri] &gt;TGB12765.1 carbamate kinase [Limosilactobacillus reuteri]	-	Q97NA2|PHI:3475|ArcC|1313|Streptococcus_pneumoniae|reduced_virulence	-	GO:0071704//organic substance metabolic process;GO:0044281//small molecule metabolic process;GO:0009063//cellular amino acid catabolic process;GO:1901564//organonitrogen compound metabolic process;GO:0009064//glutamine family amino acid metabolic process;GO:0044270//cellular nitrogen compound catabolic process;GO:0035975//carbamoyl phosphate catabolic process;GO:0006082//organic acid metabolic pr…	GO:0044464//obsolete cell part;GO:0044424//obsolete intracellular part;GO:0005622//intracellular anatomical structure;GO:0005575//cellular_component;GO:0044444//obsolete cytoplasmic part;GO:0005623//obsolete cell;GO:0005737//cytoplasm;GO:0005829//cytosol;	GO:0005488//binding;GO:0097367//carbohydrate derivative binding;GO:0043167//ion binding;GO:1901363//heterocyclic compound binding;GO:0030554//adenyl nucleotide binding;GO:0008144//obsolete drug binding;GO:0032559//adenyl ribonucleotide binding;GO:0003824//catalytic activity;GO:0008804//carbamate kinase activity;GO:0032555//purine ribonucleotide binding;GO:0035639//purine ribonucleoside triphospha…	ko00910(Nitrogen metabolism);ko00230(Purine metabolism);ko00220(Arginine biosynthesis)
gene-C6H63_RS04905	350.984	165.701	536.266	3.23634	1.69436	3.34684e-29	2.11548e-27	gi|999999004|ref|NZ_PUXG01000020.1|	164911	165651	-	740	C6H63_RS04905	-	K05339	3FCCI	M	sp|A9VTH6|LRGB_BACMK Antiholin-like protein LrgB OS=Bacillus mycoides (strain KBAB4) OX=315730 GN=lrgB PE=3 SV=1	WP_003666171.1 LrgB family protein [Limosilactobacillus reuteri] &gt;ABQ83169.1 LrgB family protein [Limosilactobacillus reuteri subsp. reuteri] &gt;AGN99272.1 holin protein LrgB [Lactobacillus reuteri I5007] &gt;AKP01146.1 LrgB family protein [Limosilactobacillus reuteri] &gt;AMY13217.1 antiholin LrgB [Limosilactobacillus reuteri] &gt;EDX41749.1 LrgB family protein [Limosilactobacillus reuteri s…	-	-	-	-	-	-	ko02020(Two-component system)
gene-C6H63_RS07570	474.1	254.776	693.423	2.7217	1.44451	1.10926e-26	6.731e-25	gi|999999010|ref|NZ_PUXG01000025.1|	167989	169377	-	1388	C6H63_RS07570	GO:0005737;GO:0005623;GO:0043648;GO:0004333;GO:0005575;GO:0072350;GO:0044238;GO:0016835;GO:0015980;GO:0043436;GO:0006106;GO:0006091;GO:0003674;GO:0009060;GO:0044444;GO:0005622;GO:0006099;GO:0008150;GO:0003824;GO:0019752;GO:0008152;GO:0055114;GO:0006082;GO:0009987;GO:0016836;GO:0006101;GO:0044424;GO:0032991;GO:0044464;GO:0045239;GO:0045333;GO:0044281;GO:0016999;GO:0006108;GO:0044237;GO:0071704;GO:…	K01679	3F3K0	C	sp|Q929E8|FUMC_LISIN Fumarate hydratase class II OS=Listeria innocua serovar 6a (strain ATCC BAA-680 / CLIP 11262) OX=272626 GN=fumC PE=3 SV=1	WP_003668857.1 MULTISPECIES: class II fumarate hydratase [Limosilactobacillus] &gt;CUR38396.1 Fumarate hydratase class II [Limosilactobacillus reuteri subsp. porcinus] &gt;ABQ83776.1 fumarate lyase [Limosilactobacillus reuteri subsp. reuteri] &gt;AKP01742.1 fumarate hydratase [Limosilactobacillus reuteri] &gt;AWD63059.1 fumarate hydratase [Limosilactobacillus reuteri] &gt;EEI09413.1 fumarate hydr…	-	Q04MW6|PHI:4922|ArgGH|1313|Streptococcus_pneumoniae|reduced_virulence	-	GO:0043648//dicarboxylic acid metabolic process;GO:0072350//tricarboxylic acid metabolic process;GO:0044238//primary metabolic process;GO:0015980//energy derivation by oxidation of organic compounds;GO:0043436//oxoacid metabolic process;GO:0006106//fumarate metabolic process;GO:0006091//generation of precursor metabolites and energy;GO:0009060//aerobic respiration;GO:0006099//tricarboxylic acid c…	GO:0005737//cytoplasm;GO:0005623//obsolete cell;GO:0005575//cellular_component;GO:0044444//obsolete cytoplasmic part;GO:0005622//intracellular anatomical structure;GO:0044424//obsolete intracellular part;GO:0032991//protein-containing complex;GO:0044464//obsolete cell part;GO:0045239//tricarboxylic acid cycle enzyme complex;	GO:0004333//fumarate hydratase activity;GO:0016835//carbon-oxygen lyase activity;GO:0003674//molecular_function;GO:0003824//catalytic activity;GO:0016836//hydro-lyase activity;GO:0016829//lyase activity;	ko00620(Pyruvate metabolism);ko00020(Citrate cycle (TCA cycle))
gene-C6H63_RS07310	275.849	415.443	136.255	0.327975	-1.60834	1.25196e-25	7.30469e-24	gi|999999010|ref|NZ_PUXG01000025.1|	121502	121969	-	467	C6H63_RS07310	GO:0097159;GO:0034645;GO:0010038;GO:0080090;GO:0010468;GO:2001141;GO:1903506;GO:0009889;GO:0006950;GO:0003674;GO:0060255;GO:1901362;GO:0046483;GO:0042221;GO:0019438;GO:0008152;GO:0050789;GO:0051252;GO:0010556;GO:1990169;GO:0009058;GO:0032774;GO:0006351;GO:0044237;GO:0006139;GO:0003676;GO:0097501;GO:0043170;GO:0097659;GO:0044249;GO:0044238;GO:0044271;GO:0006807;GO:0016070;GO:0046686;GO:0034641;GO:…	K03708	3F53E	K	sp|Q88XZ6|CTSR_LACPL Transcriptional regulator CtsR OS=Lactobacillus plantarum (strain ATCC BAA-793 / NCIMB 8826 / WCFS1) OX=220668 GN=ctsR PE=1 SV=1	EEI09504.1 transcriptional repressor of CtsR [Lactobacillus reuteri MM2-3]	-	-	-	GO:0034645//cellular macromolecule biosynthetic process;GO:0010038//response to metal ion;GO:0080090//regulation of primary metabolic process;GO:0010468//regulation of gene expression;GO:2001141//regulation of RNA biosynthetic process;GO:1903506//regulation of nucleic acid-templated transcription;GO:0009889//regulation of biosynthetic process;GO:0006950//response to stress;GO:0060255//regulation …	-	GO:0097159//organic cyclic compound binding;GO:0003674//molecular_function;GO:0003676//nucleic acid binding;GO:0003677//DNA binding;GO:0005488//binding;GO:1901363//heterocyclic compound binding;	-
gene-C6H63_RS00850	572.679	895.049	250.309	0.279659	-1.83826	2.0687e-25	1.1623e-23	gi|999999015|ref|NZ_PUXG01000004.1|	13654	14310	+	656	C6H63_RS00850	-	-	3F4ZZ	GM	-	EEI09044.1 hypothetical protein HMPREF0535_1167 [Lactobacillus reuteri MM2-3] &gt;EGC14737.1 hypothetical protein HMPREF0536_11874 [Lactobacillus reuteri MM4-1A]	-	-	-	-	-	-	-
gene-C6H63_RS10415	150.737	55.5372	245.937	4.42834	2.14677	3.6733e-24	1.99014e-22	gi|999999009|ref|NZ_PUXG01000037.1|	126793	128190	-	1397	C6H63_RS10415	-	K03758	3F84A	U	sp|Q46170|ARCD_CLOPE Arginine/ornithine antiporter OS=Clostridium perfringens (strain 13 / Type A) OX=195102 GN=arcD PE=3 SV=2	WP_122481887.1 amino acid permease [Limosilactobacillus reuteri] &gt;RMX25315.1 amino acid permease [Limosilactobacillus reuteri] &gt;TGB12780.1 amino acid permease [Limosilactobacillus reuteri]	-	-	VFG047654(gb|YP_169518.1) (gadC) glutamate:gamma-aminobutyric acid antiporter family protein [GadC (VF0555)] [Francisella tularensis subsp. tularensis SCHU S4]	-	-	-	-
gene-C6H63_RS04180	210.211	93.5315	326.891	3.49498	1.80528	2.8706e-23	1.50162e-21	gi|999999004|ref|NZ_PUXG01000020.1|	41314	42288	+	974	C6H63_RS04180	GO:0006633;GO:0044281;GO:0006631;GO:0044283;GO:0032787;GO:0044237;GO:0071704;GO:0005622;GO:0008150;GO:0003824;GO:0019752;GO:0008152;GO:0016053;GO:0004312;GO:0006082;GO:0009987;GO:0009058;GO:0046394;GO:0044424;GO:0044464;GO:0043436;GO:0006629;GO:0003674;GO:1901576;GO:0016747;GO:0072330;GO:0016740;GO:0033818;GO:0008610;GO:0005737;GO:0016746;GO:0044255;GO:0005623;GO:0044249;GO:0005575;GO:0044238;GO:…	K00648	3F3XP	I	sp|B2G7L1|FABH_LACRJ 3-oxoacyl-[acyl-carrier-protein] synthase 3 OS=Lactobacillus reuteri (strain JCM 1112) OX=557433 GN=fabH PE=3 SV=1	WP_122481176.1 ketoacyl-ACP synthase III [Limosilactobacillus reuteri] &gt;RMX27183.1 3-oxoacyl-ACP synthase [Limosilactobacillus reuteri] &gt;TGB12538.1 ketoacyl-ACP synthase III [Limosilactobacillus reuteri]	-	A0A0C6EZ24|PHI:5587|PqsC|287|Pseudomonas_aeruginosa|unaffected_pathogenicity	-	GO:0006633//fatty acid biosynthetic process;GO:0044281//small molecule metabolic process;GO:0006631//fatty acid metabolic process;GO:0044283//small molecule biosynthetic process;GO:0032787//monocarboxylic acid metabolic process;GO:0044237//cellular metabolic process;GO:0071704//organic substance metabolic process;GO:0008150//biological_process;GO:0019752//carboxylic acid metabolic process;GO:0008…	GO:0005622//intracellular anatomical structure;GO:0044424//obsolete intracellular part;GO:0044464//obsolete cell part;GO:0005737//cytoplasm;GO:0005623//obsolete cell;GO:0005575//cellular_component;	GO:0003824//catalytic activity;GO:0004312//fatty acid synthase activity;GO:0003674//molecular_function;GO:0016747//acyltransferase activity, transferring groups other than amino-acyl groups;GO:0016740//transferase activity;GO:0033818//beta-ketoacyl-acyl-carrier-protein synthase III activity;GO:0016746//acyltransferase activity;GO:0004315//3-oxoacyl-[acyl-carrier-protein] synthase activity;	ko00061(Fatty acid biosynthesis)
gene-C6H63_RS06780	257.199	124.517	389.882	3.13115	1.64669	5.69729e-23	2.88093e-21	gi|999999010|ref|NZ_PUXG01000025.1|	25982	28726	-	2744	C6H63_RS06780	GO:0005575;GO:0044464;GO:0009653;GO:0005623;GO:0016021;GO:0009987;GO:0032502;GO:0016020;GO:0008150;GO:0030435;GO:0048869;GO:0044425;GO:0043934;GO:0048646;GO:0042601;GO:0042763;GO:0048856;GO:0030154;GO:0031224	-	3FBVE	M	-	WP_122481468.1 peptidoglycan DD-metalloendopeptidase family protein [Limosilactobacillus reuteri] &gt;RMX26754.1 peptidase M23 [Limosilactobacillus reuteri] &gt;TGB10485.1 peptidase M23 [Limosilactobacillus reuteri]	-	-	-	GO:0009653//anatomical structure morphogenesis;GO:0009987//cellular process;GO:0032502//developmental process;GO:0008150//biological_process;GO:0030435//sporulation resulting in formation of a cellular spore;GO:0048869//cellular developmental process;GO:0043934//sporulation;GO:0048646//anatomical structure formation involved in morphogenesis;GO:0048856//anatomical structure development;GO:0030154…	GO:0005575//cellular_component;GO:0044464//obsolete cell part;GO:0005623//obsolete cell;GO:0016021//integral component of membrane;GO:0016020//membrane;GO:0044425//obsolete membrane part;GO:0042601//endospore-forming forespore;GO:0042763//intracellular immature spore;GO:0031224//intrinsic component of membrane;	-	-
gene-C6H63_RS04880	320.758	469.521	171.995	0.36632	-1.44882	6.58367e-23	3.22175e-21	gi|999999004|ref|NZ_PUXG01000020.1|	158948	159436	+	488	C6H63_RS04880	-	K08996	3F6A5	S	sp|P0AAA2|YAGU_ECO57 Inner membrane protein YagU OS=Escherichia coli O157:H7 OX=83334 GN=yagU PE=3 SV=1	WP_003674130.1 DUF1440 domain-containing protein [Limosilactobacillus reuteri] &gt;AGN99267.1 integral membrane protein [Lactobacillus reuteri I5007] &gt;AMY13211.1 hypothetical protein ADV92_01030 [Limosilactobacillus reuteri] &gt;AWD62347.1 membrane protein [Limosilactobacillus reuteri] &gt;OJI11217.1 hypothetical protein BJI45_03160 [Limosilactobacillus reuteri] &gt;OPG88565.1 hypothetical pro…	-	-	-	-	-	-	-
gene-C6H63_RS06000	234.877	353.223	116.531	0.329907	-1.59987	8.04694e-23	3.81475e-21	gi|999999005|ref|NZ_PUXG01000022.1|	8707	9198	+	491	C6H63_RS06000	GO:0005623;GO:0008150;GO:0016491;GO:0043169;GO:0016020;GO:0009405;GO:0005622;GO:0005737;GO:0055114;GO:0008152;GO:0003824;GO:0044424;GO:0044464;GO:0005575;GO:0051704;GO:0003674;GO:0046872;GO:0043167;GO:0044419;GO:0005488;GO:0004497	-	3F3UU	S	-	WP_003666876.1 hypothetical protein [Limosilactobacillus reuteri] &gt;ABQ82834.1 hypothetical protein Lreu_0566 [Limosilactobacillus reuteri subsp. reuteri] &gt;AGN99556.1 Monooxygenase [Lactobacillus reuteri I5007] &gt;AGR63996.1 hypothetical protein N134_03105 [Lactobacillus reuteri TD1] &gt;AKP00807.1 hypothetical protein LRIRT_0582 [Limosilactobacillus reuteri] &gt;AMY13529.1 hypothetical pro…	-	-	-	GO:0008150//biological_process;GO:0009405//obsolete pathogenesis;GO:0055114//obsolete oxidation-reduction process;GO:0008152//metabolic process;GO:0051704//obsolete multi-organism process;GO:0044419//biological process involved in interspecies interaction between organisms;	GO:0005623//obsolete cell;GO:0016020//membrane;GO:0005622//intracellular anatomical structure;GO:0005737//cytoplasm;GO:0044424//obsolete intracellular part;GO:0044464//obsolete cell part;GO:0005575//cellular_component;	GO:0016491//oxidoreductase activity;GO:0043169//cation binding;GO:0003824//catalytic activity;GO:0003674//molecular_function;GO:0046872//metal ion binding;GO:0043167//ion binding;GO:0005488//binding;GO:0004497//monooxygenase activity;	-
gene-C6H63_RS10135	490.624	284.669	696.579	2.44698	1.291	3.87171e-22	1.77981e-20	gi|999999009|ref|NZ_PUXG01000037.1|	69873	70478	+	605	rpsD	GO:0031328;GO:0006417;GO:0010628;GO:0051246;GO:0005575;GO:0034641;GO:0006807;GO:0050794;GO:1901566;GO:0006450;GO:1990904;GO:1901576;GO:0051171;GO:0043228;GO:0044464;GO:0032991;GO:0009987;GO:0065007;GO:0048522;GO:0071704;GO:0010557;GO:0019538;GO:0009893;GO:1901363;GO:1901564;GO:0010604;GO:0005623;GO:0005198;GO:0045903;GO:0005737;GO:0010468;GO:0044444;GO:0032270;GO:0080090;GO:0060255;GO:0044422;GO:…	K02986	3F3P0	J	sp|A5VIU4|RS4_LIMRD 30S ribosomal protein S4 OS=Limosilactobacillus reuteri (strain DSM 20016) OX=557436 GN=rpsD PE=3 SV=1	WP_003666632.1 MULTISPECIES: 30S ribosomal protein S4 [Lactobacillaceae] &gt;A5VIU4.1 RecName: Full=30S ribosomal protein S4 [Limosilactobacillus reuteri subsp. reuteri] &gt;MBB1095102.1 30S ribosomal protein S4 [Limosilactobacillus agrestis] &gt;MBB1109109.1 30S ribosomal protein S4 [Limosilactobacillus balticus] &gt;MBD5091187.1 30S ribosomal protein S4 [Lactobacillus sp.] &gt;CUR39319.1 SSU ri…	-	-	-	GO:0031328//positive regulation of cellular biosynthetic process;GO:0006417//regulation of translation;GO:0010628//positive regulation of gene expression;GO:0051246//regulation of protein metabolic process;GO:0034641//cellular nitrogen compound metabolic process;GO:0006807//nitrogen compound metabolic process;GO:0050794//regulation of cellular process;GO:1901566//organonitrogen compound biosynthe…	GO:0005575//cellular_component;GO:1990904//ribonucleoprotein complex;GO:0043228//non-membrane-bounded organelle;GO:0044464//obsolete cell part;GO:0032991//protein-containing complex;GO:0005623//obsolete cell;GO:0005737//cytoplasm;GO:0044444//obsolete cytoplasmic part;GO:0044422//obsolete organelle part;GO:0044446//obsolete intracellular organelle part;GO:0043229//intracellular organelle;GO:004442…	GO:1901363//heterocyclic compound binding;GO:0005198//structural molecule activity;GO:0003735//structural constituent of ribosome;GO:0005488//binding;GO:0003723//RNA binding;GO:0019843//rRNA binding;GO:0097159//organic cyclic compound binding;GO:0003674//molecular_function;GO:0003676//nucleic acid binding;	ko03010(Ribosome)
gene-C6H63_RS05765	50.5529	94.2329	6.8728	0.0729342	-3.77726	7.14788e-22	3.18922e-20	gi|999999004|ref|NZ_PUXG01000020.1|	348576	349958	-	1382	C6H63_RS05765	-	-	3FB8U	S	sp|P54309|PORTL_BPSPP Portal protein OS=Bacillus phage SPP1 OX=10724 GN=6 PE=1 SV=1	WP_122481351.1 phage portal protein [Limosilactobacillus reuteri] &gt;RMX27480.1 phage portal protein [Limosilactobacillus reuteri] &gt;TGB09842.1 phage portal protein [Limosilactobacillus reuteri]	-	-	-	-	-	-	-
gene-C6H63_RS00820	1370.72	1912.62	828.817	0.433342	-1.20642	2.35721e-21	1.02168e-19	gi|999999015|ref|NZ_PUXG01000004.1|	8034	9356	+	1322	C6H63_RS00820	-	-	3F3QA	E	sp|P94870|PEPE_LACHE Aminopeptidase E OS=Lactobacillus helveticus OX=1587 GN=pepE PE=1 SV=1	WP_122480800.1 C1 family peptidase [Limosilactobacillus reuteri] &gt;RMX28066.1 aminopeptidase [Limosilactobacillus reuteri] &gt;TGB10231.1 aminopeptidase [Limosilactobacillus reuteri]	-	-	-	-	-	-	-
gene-C6H63_RS02985	472.402	702.831	241.973	0.344284	-1.53833	5.34504e-21	2.25234e-19	gi|999999031|ref|NZ_PUXG01000016.1|	164726	165568	-	842	C6H63_RS02985	-	-	3FB4T	S	sp|O32210|GR_BACSU Glyoxal reductase OS=Bacillus subtilis (strain 168) OX=224308 GN=yvgN PE=1 SV=1	WP_122481044.1 aldo/keto reductase [Limosilactobacillus reuteri] &gt;RMX27816.1 aldo/keto reductase [Limosilactobacillus reuteri] &gt;TGB11926.1 aldo/keto reductase [Limosilactobacillus reuteri]	-	Q4V006|PHI:3947|XC_0281|339|Xanthomonas_campestris|reduced_virulence	-	-	-	-	-
gene-C6H63_RS04630	703.779	966.277	441.281	0.456682	-1.13074	5.64892e-21	2.31606e-19	gi|999999004|ref|NZ_PUXG01000020.1|	106488	108263	-	1775	C6H63_RS04630	-	K01662	3F4RN	H	sp|A9KMB8|DXS_LACP7 1-deoxy-D-xylulose-5-phosphate synthase OS=Lachnoclostridium phytofermentans (strain ATCC 700394 / DSM 18823 / ISDg) OX=357809 GN=dxs PE=3 SV=1	WP_086120382.1 MULTISPECIES: 1-deoxy-D-xylulose-5-phosphate synthase [Lactobacillaceae] &gt;MQB59317.1 1-deoxy-D-xylulose-5-phosphate synthase [Limosilactobacillus reuteri] &gt;MQB67595.1 1-deoxy-D-xylulose-5-phosphate synthase [Limosilactobacillus reuteri] &gt;MQB78775.1 1-deoxy-D-xylulose-5-phosphate synthase [Limosilactobacillus reuteri] &gt;MQB82734.1 1-deoxy-D-xylulose-5-phosphate synthase […	-	-	-	-	-	-	ko00900(Terpenoid backbone biosynthesis);ko00730(Thiamine metabolism)
gene-C6H63_RS10510	1644.21	1126.96	2161.47	1.91796	0.939574	5.79156e-20	2.31205e-18	gi|999999009|ref|NZ_PUXG01000037.1|	146323	147330	-	1007	argF	GO:0009064;GO:0044424;GO:0046394;GO:0044464;GO:0009987;GO:0006082;GO:0008150;GO:0019547;GO:0005622;GO:1901606;GO:0003824;GO:0071704;GO:0005488;GO:0004585;GO:0016597;GO:0043177;GO:1901564;GO:0009063;GO:0044283;GO:0044281;GO:0043167;GO:0044238;GO:0006591;GO:0044249;GO:0005575;GO:0006520;GO:0006807;GO:0006526;GO:1901566;GO:1901576;GO:0043436;GO:0009084;GO:0006525;GO:0044248;GO:0009058;GO:1901575;GO:…	K00611	3F48K	E	sp|B2G653|OTC_LACRJ Ornithine carbamoyltransferase OS=Lactobacillus reuteri (strain JCM 1112) OX=557433 GN=arcB PE=3 SV=1	WP_122481901.1 ornithine carbamoyltransferase [Limosilactobacillus reuteri] &gt;MRH71419.1 ornithine carbamoyltransferase [Limosilactobacillus reuteri] &gt;MRH79566.1 ornithine carbamoyltransferase [Limosilactobacillus reuteri] &gt;RMX25331.1 ornithine carbamoyltransferase [Limosilactobacillus reuteri] &gt;TGB12764.1 ornithine carbamoyltransferase [Limosilactobacillus reuteri]	-	Q4WNW5|PHI:2970__PHI:10406|ArgB__ArgB_(AFUA_4G07190)|746128|Aspergillus_fumigatus|unaffected_pathogenicity__reduced_virulence	VFG047685 (pyrB) aspartate carbamoyltransferase [Pyrimidine biosynthesis (CVF845)] [Francisella tularensis subsp. holarctica FTNF002-00]	GO:0009064//glutamine family amino acid metabolic process;GO:0046394//carboxylic acid biosynthetic process;GO:0009987//cellular process;GO:0006082//organic acid metabolic process;GO:0008150//biological_process;GO:0019547//arginine catabolic process to ornithine;GO:1901606//alpha-amino acid catabolic process;GO:0071704//organic substance metabolic process;GO:1901564//organonitrogen compound metabo…	GO:0044424//obsolete intracellular part;GO:0044464//obsolete cell part;GO:0005622//intracellular anatomical structure;GO:0005575//cellular_component;GO:0005623//obsolete cell;GO:0005737//cytoplasm;	GO:0003824//catalytic activity;GO:0005488//binding;GO:0004585//ornithine carbamoyltransferase activity;GO:0016597//amino acid binding;GO:0043177//organic acid binding;GO:0043167//ion binding;GO:0036094//small molecule binding;GO:0016743//carboxyl- or carbamoyltransferase activity;GO:0016741//transferase activity, transferring one-carbon groups;GO:0043168//anion binding;GO:0016740//transferase act…	ko00220(Arginine biosynthesis)
gene-C6H63_RS10430	2801.67	1864.84	3738.51	2.00473	1.00341	8.32425e-20	3.23792e-18	gi|999999009|ref|NZ_PUXG01000037.1|	130262	131494	-	1232	arcA	GO:0071704;GO:0019538;GO:0018193;GO:0044281;GO:0016810;GO:0009063;GO:1901564;GO:0009064;GO:0018101;GO:0044464;GO:0044424;GO:0044260;GO:0006082;GO:0009987;GO:1901606;GO:0003824;GO:0005622;GO:0019547;GO:0008150;GO:0016813;GO:0043436;GO:0006591;GO:0044238;GO:0005575;GO:0006520;GO:0006807;GO:0009065;GO:0016054;GO:0044237;GO:0046395;GO:0018195;GO:0043170;GO:0006525;GO:0044267;GO:0006464;GO:0044248;GO:…	K01478	3F4VJ	E	sp|B2G669|ARCA_LACRJ Arginine deiminase OS=Lactobacillus reuteri (strain JCM 1112) OX=557433 GN=arcA PE=3 SV=1	WP_122481889.1 arginine deiminase [Limosilactobacillus reuteri] &gt;MRH71405.1 arginine deiminase [Limosilactobacillus reuteri] &gt;MRH79552.1 arginine deiminase [Limosilactobacillus reuteri] &gt;RMX25318.1 arginine deiminase [Limosilactobacillus reuteri] &gt;TGB12777.1 arginine deiminase [Limosilactobacillus reuteri]	-	Q97NA4|PHI:3473|ArcA|1313|Streptococcus_pneumoniae|reduced_virulence	-	GO:0071704//organic substance metabolic process;GO:0019538//protein metabolic process;GO:0018193//peptidyl-amino acid modification;GO:0044281//small molecule metabolic process;GO:0009063//cellular amino acid catabolic process;GO:1901564//organonitrogen compound metabolic process;GO:0009064//glutamine family amino acid metabolic process;GO:0018101//protein citrullination;GO:0044260//cellular macro…	GO:0044464//obsolete cell part;GO:0044424//obsolete intracellular part;GO:0005622//intracellular anatomical structure;GO:0005575//cellular_component;GO:0005623//obsolete cell;GO:0005737//cytoplasm;	GO:0016810//hydrolase activity, acting on carbon-nitrogen (but not peptide) bonds;GO:0003824//catalytic activity;GO:0016813//hydrolase activity, acting on carbon-nitrogen (but not peptide) bonds, in linear amidines;GO:0016990//arginine deiminase activity;GO:0003674//molecular_function;GO:0016787//hydrolase activity;	ko00220(Arginine biosynthesis)
gene-C6H63_RS01225	20.5212	40.1486	0.893686	0.0222594	-5.48944	1.1166e-19	4.2347e-18	gi|999999016|ref|NZ_PUXG01000005.1|	27456	28748	-	1292	C6H63_RS01225	GO:0006807;GO:0019439;GO:0034641;GO:0005575;GO:1901657;GO:0034404;GO:0072527;GO:1901566;GO:1901576;GO:0019693;GO:0004038;GO:0043169;GO:0009220;GO:0009987;GO:0034654;GO:0006222;GO:0046131;GO:0044464;GO:0009112;GO:0009156;GO:1901564;GO:0016810;GO:0044283;GO:0090407;GO:0009259;GO:0009119;GO:0071704;GO:0006796;GO:0005737;GO:0019637;GO:0005623;GO:0046132;GO:0009056;GO:0009124;GO:0006221;GO:0009161;GO:…	K01465	3F3S3	F	sp|Q1WVB1|PYRC_LACS1 Dihydroorotase OS=Lactobacillus salivarius (strain UCC118) OX=362948 GN=pyrC PE=3 SV=1	WP_122480847.1 dihydroorotase [Limosilactobacillus reuteri] &gt;RMX28032.1 dihydroorotase [Limosilactobacillus reuteri] &gt;TGB10049.1 dihydroorotase [Limosilactobacillus reuteri]	-	G7TGB4|PHI:4840|HshA|347|Xanthomonas_oryzae|reduced_virulence	VFG049120(gb|YP_002918207.1) (allB) allantoinase [Allantion utilization (VF0572)] [Klebsiella pneumoniae subsp. pneumoniae NTUH-K2044]	GO:0006807//nitrogen compound metabolic process;GO:0019439//aromatic compound catabolic process;GO:0034641//cellular nitrogen compound metabolic process;GO:1901657//glycosyl compound metabolic process;GO:0034404//nucleobase-containing small molecule biosynthetic process;GO:0072527//pyrimidine-containing compound metabolic process;GO:1901566//organonitrogen compound biosynthetic process;GO:1901576…	GO:0005575//cellular_component;GO:0044464//obsolete cell part;GO:0005737//cytoplasm;GO:0005623//obsolete cell;GO:0005622//intracellular anatomical structure;GO:0044424//obsolete intracellular part;	GO:0004038//allantoinase activity;GO:0043169//cation binding;GO:0016810//hydrolase activity, acting on carbon-nitrogen (but not peptide) bonds;GO:0016812//hydrolase activity, acting on carbon-nitrogen (but not peptide) bonds, in cyclic amides;GO:0046872//metal ion binding;GO:0003824//catalytic activity;GO:0043167//ion binding;GO:0005488//binding;GO:0004151//dihydroorotase activity;GO:0016787//hyd…	ko00240(Pyrimidine metabolism)
gene-C6H63_RS03095	250105	369209	131001	0.354816	-1.49486	1.73967e-19	6.43677e-18	gi|999999031|ref|NZ_PUXG01000016.1|	186737	187021	+	284	C6H63_RS03095	-	-	3F80W	-	-	WP_003665012.1 hypothetical protein [Limosilactobacillus reuteri] &gt;EDX43185.1 conserved hypothetical protein [Limosilactobacillus reuteri subsp. rodentium] &gt;KEK14057.1 hypothetical protein HQ33_00780 [Limosilactobacillus reuteri] &gt;KEK15051.1 hypothetical protein LR3_05300 [Limosilactobacillus reuteri] &gt;KEQ21041.1 hypothetical protein HF82_07370 [Limosilactobacillus reuteri] &gt;MBU528…	-	-	-	-	-	-	-
gene-C6H63_RS06520	365.681	513.002	218.361	0.425653	-1.23225	1.6931e-18	6.1153e-17	gi|999999006|ref|NZ_PUXG01000024.1|	121827	122534	-	707	yycF	GO:2000112;GO:0008150;GO:0005622;GO:0009987;GO:0031326;GO:0044464;GO:0044424;GO:0044260;GO:0034654;GO:0003677;GO:0018130;GO:0010467;GO:0019219;GO:1901363;GO:0006355;GO:0050896;GO:0065007;GO:0019222;GO:0071704;GO:0005488;GO:0006807;GO:0016070;GO:0090304;GO:0009059;GO:0034641;GO:0005575;GO:0044249;GO:0044271;GO:0035556;GO:0044238;GO:0051171;GO:1901576;GO:1901360;GO:0006725;GO:0050794;GO:0031323;GO:…	K07668	3F4FB	K	sp|P37478|WALR_BACSU Transcriptional regulatory protein WalR OS=Bacillus subtilis (strain 168) OX=224308 GN=walR PE=1 SV=1	WP_122481435.1 response regulator transcription factor [Limosilactobacillus reuteri] &gt;RMX27101.1 DNA-binding response regulator [Limosilactobacillus reuteri] &gt;TGB11442.1 response regulator transcription factor [Limosilactobacillus reuteri]	gb|ABA71727.1|ARO:3002926|vanRG [Enterococcus faecalis]	P0AE88|PHI:4523__PHI:8273__PHI:9363|CpxR|562|Escherichia_coli|reduced_virulence__unaffected_pathogenicity	VFG031723(gi:15839882) (regX3) DNA-binding response regulator RegX3 [RegX3 (CVF667)] [Mycobacterium tuberculosis CDC1551]	GO:2000112//regulation of cellular macromolecule biosynthetic process;GO:0008150//biological_process;GO:0009987//cellular process;GO:0031326//regulation of cellular biosynthetic process;GO:0044260//cellular macromolecule metabolic process;GO:0034654//nucleobase-containing compound biosynthetic process;GO:0018130//heterocycle biosynthetic process;GO:0010467//gene expression;GO:0019219//regulation …	GO:0005622//intracellular anatomical structure;GO:0044464//obsolete cell part;GO:0044424//obsolete intracellular part;GO:0005575//cellular_component;GO:0005737//cytoplasm;GO:0005623//obsolete cell;	GO:0003677//DNA binding;GO:1901363//heterocyclic compound binding;GO:0005488//binding;GO:0003676//nucleic acid binding;GO:0097159//organic cyclic compound binding;GO:0003674//molecular_function;	ko02020(Two-component system)
gene-C6H63_RS07685	211.036	108.8	313.273	2.87935	1.52574	1.1462e-17	4.01128e-16	gi|999999010|ref|NZ_PUXG01000025.1|	197978	198892	-	914	C6H63_RS07685	GO:0004122;GO:0050794;GO:0009070;GO:1901566;GO:1901576;GO:0043436;GO:0044238;GO:0044249;GO:0005575;GO:0070279;GO:0000096;GO:0006520;GO:0006807;GO:0071704;GO:0005488;GO:0048522;GO:0065007;GO:0050662;GO:1901363;GO:1901564;GO:0043167;GO:0044281;GO:0008284;GO:0044283;GO:0006534;GO:0046394;GO:0008144;GO:0044424;GO:0044464;GO:0006082;GO:0009987;GO:0016836;GO:0005622;GO:0008150;GO:0003824;GO:0006563;GO:…	K01738	3F4VD	E	sp|P56067|CYSM_HELPY Cysteine synthase OS=Helicobacter pylori (strain ATCC 700392 / 26695) OX=85962 GN=cysM PE=1 SV=1	WP_016496552.1 cysteine synthase family protein [Limosilactobacillus reuteri] &gt;AGN98617.1 Pyridoxal-5&apos;-phosphate-dependent protein beta subunit [Lactobacillus reuteri I5007] &gt;AMY14468.1 cysteine synthase [Limosilactobacillus reuteri] &gt;OTA45615.1 cysteine synthase [Limosilactobacillus reuteri] &gt;OTA45711.1 cysteine synthase [Limosilactobacillus reuteri] &gt;OTA50748.1 cysteine synt…	-	Q4X256|PHI:6556|MecA|746128|Aspergillus_fumigatus|unaffected_pathogenicity__reduced_virulence	VFG044254(gi:151220272) (sbnA) O-Acetyl serine sulfhydrylase [staphyloferrin B (IA027)] [Staphylococcus aureus subsp. aureus str. Newman]	GO:0050794//regulation of cellular process;GO:0009070//serine family amino acid biosynthetic process;GO:1901566//organonitrogen compound biosynthetic process;GO:1901576//organic substance biosynthetic process;GO:0043436//oxoacid metabolic process;GO:0044238//primary metabolic process;GO:0044249//cellular biosynthetic process;GO:0000096//sulfur amino acid metabolic process;GO:0006520//cellular ami…	GO:0005575//cellular_component;GO:0044424//obsolete intracellular part;GO:0044464//obsolete cell part;GO:0005622//intracellular anatomical structure;GO:0005623//obsolete cell;GO:0005737//cytoplasm;	GO:0004122//cystathionine beta-synthase activity;GO:0070279//vitamin B6 binding;GO:0005488//binding;GO:0050662//obsolete coenzyme binding;GO:1901363//heterocyclic compound binding;GO:0043167//ion binding;GO:0008144//obsolete drug binding;GO:0016836//hydro-lyase activity;GO:0003824//catalytic activity;GO:0016740//transferase activity;GO:0003674//molecular_function;GO:0016835//carbon-oxygen lyase a…	ko00920(Sulfur metabolism);ko00270(Cysteine and methionine metabolism)
gene-C6H63_RS01325	2507.1	3223.94	1790.27	0.555305	-0.848647	1.16346e-17	4.01128e-16	gi|999999016|ref|NZ_PUXG01000005.1|	46596	47480	-	884	C6H63_RS01325	-	K00074	3F4SY	I	sp|Q16836|HCDH_HUMAN Hydroxyacyl-coenzyme A dehydrogenase, mitochondrial OS=Homo sapiens OX=9606 GN=HADH PE=1 SV=3	WP_122480860.1 3-hydroxyacyl-CoA dehydrogenase [Limosilactobacillus reuteri] &gt;RMX28052.1 3-hydroxyacyl-CoA dehydrogenase [Limosilactobacillus reuteri] &gt;TGB10069.1 3-hydroxyacyl-CoA dehydrogenase [Limosilactobacillus reuteri]	-	C3PTB1|PHI:2834|LAM1|5016|Bipolaris_maydis|reduced_virulence	VFG043691(gi:112292716) (clbD) putative 3-hydroxyacyl-CoA dehydrogenase [colibactin (TX033)] [Escherichia coli O18:K1:H7 str. IHE3034]	-	-	-	ko00650(Butanoate metabolism);ko00362(Benzoate degradation);ko00360(Phenylalanine metabolism)
gene-C6H63_RS02030	279.055	397.698	160.413	0.403353	-1.30988	1.53596e-17	5.17788e-16	gi|999999021|ref|NZ_PUXG01000006.1|	143045	144283	+	1238	codA	-	K01485	3F4JP	F	sp|P25524|CODA_ECOLI Cytosine deaminase OS=Escherichia coli (strain K12) OX=83333 GN=codA PE=1 SV=3	WP_122480943.1 cytosine deaminase [Limosilactobacillus reuteri] &gt;RMX27993.1 cytosine deaminase [Limosilactobacillus reuteri] &gt;TGB10136.1 cytosine deaminase [Limosilactobacillus reuteri]	-	-	-	-	-	-	ko00330(Arginine and proline metabolism);ko00240(Pyrimidine metabolism)
gene-C6H63_RS09135	116.924	181.895	51.9526	0.285618	-1.80784	1.98121e-17	6.5337e-16	gi|999999029|ref|NZ_PUXG01000035.1|	152150	152482	+	332	C6H63_RS09135	-	-	3F8TW	-	-	ABQ83434.1 hypothetical protein Lreu_1177 [Limosilactobacillus reuteri subsp. reuteri] &gt;AGN99004.1 hypothetical protein LRI_0795 [Lactobacillus reuteri I5007] &gt;AKP01390.1 hypothetical protein LRIRT_1165 [Limosilactobacillus reuteri] &gt;EDX42444.1 conserved hypothetical protein [Limosilactobacillus reuteri subsp. rodentium] &gt;CCC03906.1 conserved hypothetical protein [Limosilactobacillus …	-	-	-	-	-	-	-
gene-C6H63_RS08210	315.2	442.414	187.985	0.424907	-1.23478	3.81989e-17	1.23293e-15	gi|999999017|ref|NZ_PUXG01000030.1|	19481	19966	-	485	C6H63_RS08210	-	-	3F7P2	C	-	WP_122481619.1 NAD(P)H-dependent oxidoreductase [Limosilactobacillus reuteri] &gt;RMX26212.1 flavodoxin [Limosilactobacillus reuteri] &gt;TGB10602.1 flavodoxin [Limosilactobacillus reuteri]	-	-	-	-	-	-	-
gene-C6H63_RS01985	366.126	223.159	509.093	2.2813	1.18986	1.54278e-16	4.87583e-15	gi|999999021|ref|NZ_PUXG01000006.1|	134828	136117	-	1289	dltD	GO:0044425;GO:0070394;GO:0071554;GO:0044237;GO:0044038;GO:0071704;GO:0044283;GO:0044281;GO:0031224;GO:0043170;GO:0005886;GO:0044464;GO:0070395;GO:0044260;GO:0016053;GO:0008152;GO:1901137;GO:0008150;GO:0009058;GO:0016021;GO:0009987;GO:0006082;GO:0070589;GO:0071944;GO:1901576;GO:0044036;GO:0005575;GO:0019350;GO:0044249;GO:0034645;GO:1901135;GO:0042546;GO:0044085;GO:0009273;GO:0016020;GO:0005623;GO:…	K03740	3F3WE	M	sp|P55154|DLTD_LACRH Protein DltD OS=Lacticaseibacillus rhamnosus OX=47715 GN=dltD PE=3 SV=2	WP_107721934.1 D-alanyl-lipoteichoic acid biosynthesis protein DltD [Limosilactobacillus reuteri] &gt;PTV03323.1 D-alanyl-lipoteichoic acid biosynthesis protein DltD [Limosilactobacillus reuteri] &gt;RMX27984.1 D-alanyl-lipoteichoic acid biosynthesis protein DltD [Limosilactobacillus reuteri] &gt;TGB10145.1 D-alanyl-lipoteichoic acid biosynthesis protein DltD [Limosilactobacillus reuteri]	-	O68578|PHI:10260|DltD|1309|Streptococcus_mutans|reduced_virulence	-	GO:0070394//lipoteichoic acid metabolic process;GO:0071554//cell wall organization or biogenesis;GO:0044237//cellular metabolic process;GO:0044038//cell wall macromolecule biosynthetic process;GO:0071704//organic substance metabolic process;GO:0044283//small molecule biosynthetic process;GO:0044281//small molecule metabolic process;GO:0043170//macromolecule metabolic process;GO:0070395//lipoteich…	GO:0044425//obsolete membrane part;GO:0031224//intrinsic component of membrane;GO:0005886//plasma membrane;GO:0044464//obsolete cell part;GO:0016021//integral component of membrane;GO:0071944//cell periphery;GO:0005575//cellular_component;GO:0016020//membrane;GO:0005623//obsolete cell;	-	ko02020(Two-component system);ko01503(Cationic antimicrobial peptide (CAMP) resistance)
gene-C6H63_RS01590	12268.5	18898.5	5638.51	0.298357	-1.74489	1.67865e-16	5.19698e-15	gi|999999021|ref|NZ_PUXG01000006.1|	41668	41946	+	278	C6H63_RS01590	-	-	-	-	-	WP_182577637.1 hypothetical protein [Limosilactobacillus agrestis] &gt;MBB1094647.1 hypothetical protein [Limosilactobacillus agrestis] &gt;MBB1099625.1 hypothetical protein [Limosilactobacillus agrestis]	-	-	-	-	-	-	-
gene-C6H63_RS01520	437.988	651.615	224.36	0.344313	-1.53821	4.3519e-16	1.32037e-14	gi|999999021|ref|NZ_PUXG01000006.1|	26860	27510	+	650	C6H63_RS01520	-	K07118	3F5K7	S	sp|P71037|YWNB_BACSU Uncharacterized protein YwnB OS=Bacillus subtilis (strain 168) OX=224308 GN=ywnB PE=4 SV=1	WP_035155687.1 NAD(P)H-binding protein [Limosilactobacillus reuteri] &gt;KGE72533.1 NADH-flavin reductase [Limosilactobacillus reuteri] &gt;OCX46745.1 NADH-flavin reductase [Limosilactobacillus reuteri] &gt;RMX27895.1 NADH-flavin reductase [Limosilactobacillus reuteri] &gt;TGB10961.1 NADH-flavin reductase [Limosilactobacillus reuteri]	-	-	-	-	-	-	-
gene-C6H63_RS05225	630.824	837.251	424.396	0.506892	-0.980251	5.22846e-16	1.55521e-14	gi|999999004|ref|NZ_PUXG01000020.1|	230571	230975	-	404	C6H63_RS05225	-	-	3F7JD	S	-	WP_019253403.1 iron-sulfur cluster biosynthesis family protein [Limosilactobacillus reuteri] &gt;AGR64192.1 hypothetical protein N134_04590 [Lactobacillus reuteri TD1] &gt;MBU5283620.1 iron-sulfur cluster biosynthesis family protein [Limosilactobacillus reuteri] &gt;MRG75970.1 iron-sulfur cluster biosynthesis family protein [Limosilactobacillus reuteri] &gt;MRG83458.1 iron-sulfur cluster biosynth…	-	-	-	-	-	-	-
gene-C6H63_RS10270	1601.04	1156.23	2045.84	1.76941	0.823266	1.05747e-15	3.08497e-14	gi|999999009|ref|NZ_PUXG01000037.1|	100210	101346	-	1136	C6H63_RS10270	GO:0071555;GO:0022603;GO:0006024;GO:0008152;GO:1901137;GO:0050789;GO:0009058;GO:0036094;GO:0044237;GO:0016879;GO:0045229;GO:0006023;GO:0022604;GO:0043170;GO:0097159;GO:0034645;GO:0065008;GO:0044085;GO:0042546;GO:1901135;GO:0005737;GO:0043168;GO:0071840;GO:0008360;GO:0005623;GO:0000166;GO:0005524;GO:0070589;GO:0016043;GO:0032553;GO:0003674;GO:0008144;GO:0044424;GO:0044260;GO:0008716;GO:0044464;GO:…	K01921	3F41Z	F	sp|A5VIS1|DDL_LIMRD D-alanine--D-alanine ligase OS=Limosilactobacillus reuteri (strain DSM 20016) OX=557436 GN=ddl PE=3 SV=1	WP_122481879.1 D-alanine--D-alanine ligase [Limosilactobacillus reuteri] &gt;RMX25286.1 D-alanine--D-alanine ligase [Limosilactobacillus reuteri] &gt;TGB12809.1 D-alanine--D-alanine ligase [Limosilactobacillus reuteri]	gb|AAF36803.1|ARO:3002908|vanF [Paenibacillus popilliae ATCC 14706]	-	-	GO:0071555//cell wall organization;GO:0022603//regulation of anatomical structure morphogenesis;GO:0006024//glycosaminoglycan biosynthetic process;GO:0008152//metabolic process;GO:1901137//carbohydrate derivative biosynthetic process;GO:0050789//regulation of biological process;GO:0009058//biosynthetic process;GO:0044237//cellular metabolic process;GO:0045229//external encapsulating structure org…	GO:0005737//cytoplasm;GO:0005623//obsolete cell;GO:0044424//obsolete intracellular part;GO:0044464//obsolete cell part;GO:0005622//intracellular anatomical structure;GO:0005575//cellular_component;	GO:0036094//small molecule binding;GO:0016879//ligase activity, forming carbon-nitrogen bonds;GO:0097159//organic cyclic compound binding;GO:0043168//anion binding;GO:0000166//nucleotide binding;GO:0005524//ATP binding;GO:0032553//ribonucleotide binding;GO:0003674//molecular_function;GO:0008144//obsolete drug binding;GO:0008716//D-alanine-D-alanine ligase activity;GO:0030554//adenyl nucleotide bi…	ko01502(Vancomycin resistance);ko00550(Peptidoglycan biosynthesis);ko00470(D-Amino acid metabolism)
gene-C6H63_RS06330	241.06	136.248	345.872	2.53855	1.344	1.48634e-15	4.25431e-14	gi|999999006|ref|NZ_PUXG01000024.1|	73501	74850	-	1349	C6H63_RS06330	-	K16211	3F3YZ	G	sp|Q9FE59|SUC4_ARATH Sucrose transport protein SUC4 OS=Arabidopsis thaliana OX=3702 GN=SUC4 PE=1 SV=2	WP_019252100.1 SLC45 family MFS transporter [Limosilactobacillus reuteri] &gt;AGR63554.1 major facilitator transporter [Lactobacillus reuteri TD1] &gt;MRG74632.1 MFS transporter [Limosilactobacillus reuteri] &gt;MRG83022.1 MFS transporter [Limosilactobacillus reuteri] &gt;MRH08865.1 MFS transporter [Limosilactobacillus reuteri] &gt;MRI03022.1 MFS transporter [Limosilactobacillus reuteri]	-	-	-	-	-	-	-
gene-C6H63_RS09935	3477.42	4465.83	2489.01	0.557345	-0.843358	1.9486e-15	5.47412e-14	gi|999999009|ref|NZ_PUXG01000037.1|	20020	20334	-	314	trxA	GO:0016491;GO:0005575;GO:0098869;GO:0019725;GO:0050794;GO:0018904;GO:0016667;GO:0004791;GO:0015035;GO:0003824;GO:0098754;GO:0008150;GO:0005622;GO:0047134;GO:0009987;GO:0033554;GO:0044464;GO:0044424;GO:0034599;GO:0044281;GO:1990748;GO:0070887;GO:0050896;GO:0065007;GO:0016651;GO:0071704;GO:0005737;GO:0005829;GO:0005623;GO:0009636;GO:0006662;GO:0006979;GO:0042592;GO:0065008;GO:0016209;GO:0003674;GO:…	K03671	3F6Y3	O	sp|P0A4L4|THIO_LISIN Thioredoxin OS=Listeria innocua serovar 6a (strain ATCC BAA-680 / CLIP 11262) OX=272626 GN=trxA PE=3 SV=1	WP_003666692.1 MULTISPECIES: thioredoxin [Lactobacillaceae] &gt;MBB1109148.1 thioredoxin [Limosilactobacillus balticus] &gt;ABB02557.1 thioredoxin domain-containing protein [Limosilactobacillus reuteri] &gt;ABQ82807.1 thioredoxin [Limosilactobacillus reuteri subsp. reuteri] &gt;AEI57977.1 thioredoxin [Lactobacillus reuteri SD2112] &gt;AGN99586.1 thioredoxin [Lactobacillus reuteri I5007]	-	V5VGM8|PHI:9285|TrxA|470|Acinetobacter_baumannii|reduced_virulence	-	GO:0098869//cellular oxidant detoxification;GO:0019725//cellular homeostasis;GO:0050794//regulation of cellular process;GO:0018904//ether metabolic process;GO:0098754//detoxification;GO:0008150//biological_process;GO:0009987//cellular process;GO:0033554//cellular response to stress;GO:0034599//cellular response to oxidative stress;GO:0044281//small molecule metabolic process;GO:1990748//cellular …	GO:0005575//cellular_component;GO:0005622//intracellular anatomical structure;GO:0044464//obsolete cell part;GO:0044424//obsolete intracellular part;GO:0005737//cytoplasm;GO:0005829//cytosol;GO:0005623//obsolete cell;GO:0044444//obsolete cytoplasmic part;	GO:0016491//oxidoreductase activity;GO:0016667//oxidoreductase activity, acting on a sulfur group of donors;GO:0004791//thioredoxin-disulfide reductase activity;GO:0015035//protein-disulfide reductase activity;GO:0003824//catalytic activity;GO:0047134//protein-disulfide reductase (NAD(P)) activity;GO:0016651//oxidoreductase activity, acting on NAD(P)H;GO:0016209//antioxidant activity;GO:0003674//…	-
gene-C6H63_RS03580	687.297	472.78	901.815	1.90747	0.931662	1.17803e-14	3.24923e-13	gi|999999014|ref|NZ_PUXG01000019.1|	26395	27183	-	788	rpsB	GO:0010467;GO:0044260;GO:0044424;GO:0006518;GO:0044464;GO:0032991;GO:0009987;GO:0008150;GO:0005622;GO:0071704;GO:0043226;GO:0022627;GO:0019538;GO:1901564;GO:0044238;GO:0044445;GO:0044271;GO:0044249;GO:0006412;GO:0005575;GO:0009059;GO:0034641;GO:0006807;GO:1901566;GO:1990904;GO:1901576;GO:0043228;GO:0044267;GO:0009058;GO:0003735;GO:0022626;GO:0005840;GO:0008152;GO:0044237;GO:0044446;GO:0043170;GO:…	K02967	3F3M1	J	sp|B2G6U1|RS2_LACRJ 30S ribosomal protein S2 OS=Lactobacillus reuteri (strain JCM 1112) OX=557433 GN=rpsB PE=3 SV=1	WP_003666860.1 MULTISPECIES: 30S ribosomal protein S2 [Limosilactobacillus] &gt;A5VJC5.1 RecName: Full=30S ribosomal protein S2 [Limosilactobacillus reuteri subsp. reuteri] &gt;B2G6U1.1 RecName: Full=30S ribosomal protein S2 [Lactobacillus reuteri JCM 1112] &gt;MBB1095336.1 30S ribosomal protein S2 [Limosilactobacillus agrestis] &gt;MBB1110368.1 30S ribosomal protein S2 [Limosilactobacillus balti…	-	-	-	GO:0010467//gene expression;GO:0044260//cellular macromolecule metabolic process;GO:0006518//peptide metabolic process;GO:0009987//cellular process;GO:0008150//biological_process;GO:0071704//organic substance metabolic process;GO:0019538//protein metabolic process;GO:1901564//organonitrogen compound metabolic process;GO:0044238//primary metabolic process;GO:0044271//cellular nitrogen compound bio…	GO:0044424//obsolete intracellular part;GO:0044464//obsolete cell part;GO:0032991//protein-containing complex;GO:0005622//intracellular anatomical structure;GO:0043226//organelle;GO:0022627//cytosolic small ribosomal subunit;GO:0044445//obsolete cytosolic part;GO:0005575//cellular_component;GO:1990904//ribonucleoprotein complex;GO:0043228//non-membrane-bounded organelle;GO:0022626//cytosolic ribo…	GO:0003735//structural constituent of ribosome;GO:0005198//structural molecule activity;GO:0003674//molecular_function;	ko03010(Ribosome)
gene-C6H63_RS09595	485.036	647	323.072	0.499338	-1.00191	1.50196e-14	4.00283e-13	gi|999999029|ref|NZ_PUXG01000035.1|	238475	238846	-	371	C6H63_RS09595	-	-	3F822	S	sp|B2G8D6|Y1202_LACRJ UPF0342 protein LAR_1202 OS=Lactobacillus reuteri (strain JCM 1112) OX=557433 GN=LAR_1202 PE=3 SV=1	WP_152715089.1 YlbF family regulator [Limosilactobacillus reuteri] &gt;MQB97193.1 hypothetical protein [Limosilactobacillus reuteri] &gt;MQC00578.1 hypothetical protein [Limosilactobacillus reuteri]	-	-	-	-	-	-	-
gene-C6H63_RS01230	15.6441	31.1117	0.176503	0.00567322	-7.46162	1.50403e-14	4.00283e-13	gi|999999016|ref|NZ_PUXG01000005.1|	28762	29691	-	929	C6H63_RS01230	GO:0009116;GO:0036094;GO:0016743;GO:1901137;GO:0008152;GO:0019752;GO:0072528;GO:0009058;GO:0009173;GO:0009163;GO:0003674;GO:1901362;GO:1901135;GO:0009174;GO:0044281;GO:0043167;GO:0043177;GO:0016597;GO:0046134;GO:0005488;GO:0003824;GO:0005622;GO:0008150;GO:0009129;GO:0009260;GO:0009117;GO:0044424;GO:0018130;GO:0046390;GO:0006753;GO:1901360;GO:0006725;GO:1901659;GO:0009165;GO:0055086;GO:0009218;GO:…	K00609	3F4BQ	F	sp|B2G5A1|PYRB_LACRJ Aspartate carbamoyltransferase OS=Lactobacillus reuteri (strain JCM 1112) OX=557433 GN=pyrB PE=3 SV=1	WP_122480848.1 aspartate carbamoyltransferase catalytic subunit [Limosilactobacillus reuteri] &gt;RMX28033.1 aspartate carbamoyltransferase [Limosilactobacillus reuteri] &gt;TGB10050.1 aspartate carbamoyltransferase catalytic subunit [Limosilactobacillus reuteri]	-	P65607|PHI:3474|ArcB|1313|Streptococcus_pneumoniae|reduced_virulence	VFG047688 (pyrB) aspartate carbamoyltransferase [Pyrimidine biosynthesis (CVF845)] [Francisella tularensis subsp. mediasiatica FSC147]	GO:0009116//nucleoside metabolic process;GO:1901137//carbohydrate derivative biosynthetic process;GO:0008152//metabolic process;GO:0019752//carboxylic acid metabolic process;GO:0072528//pyrimidine-containing compound biosynthetic process;GO:0009058//biosynthetic process;GO:0009173//pyrimidine ribonucleoside monophosphate metabolic process;GO:0009163//nucleoside biosynthetic process;GO:1901362//or…	GO:0005622//intracellular anatomical structure;GO:0044424//obsolete intracellular part;GO:0005737//cytoplasm;GO:0005623//obsolete cell;GO:0044464//obsolete cell part;GO:0005575//cellular_component;	GO:0036094//small molecule binding;GO:0016743//carboxyl- or carbamoyltransferase activity;GO:0003674//molecular_function;GO:0043167//ion binding;GO:0043177//organic acid binding;GO:0016597//amino acid binding;GO:0005488//binding;GO:0003824//catalytic activity;GO:0016741//transferase activity, transferring one-carbon groups;GO:0031406//carboxylic acid binding;GO:0016740//transferase activity;GO:00…	ko00250(Alanine, aspartate and glutamate metabolism);ko00240(Pyrimidine metabolism)
gene-C6H63_RS10465	398.626	536.899	260.353	0.484919	-1.04418	2.71286e-14	7.09554e-13	gi|999999009|ref|NZ_PUXG01000037.1|	139735	140064	-	329	C6H63_RS10465	-	-	3F7QX	-	-	WP_003666524.1 hypothetical protein [Limosilactobacillus reuteri] &gt;GFI59428.1 hypothetical protein IMSAG044_00311 [Lactobacillaceae bacterium] &gt;ABQ82702.1 hypothetical protein Lreu_0433 [Limosilactobacillus reuteri subsp. reuteri] &gt;AKP00668.1 hypothetical protein LRIRT_0443 [Limosilactobacillus reuteri] &gt;ANU50890.1 hypothetical protein A4V07_00690 [Limosilactobacillus reuteri] &gt;AWD…	-	-	-	-	-	-	-
gene-C6H63_RS01185	177.66	254.265	101.055	0.397442	-1.33119	4.4932e-14	1.15529e-12	gi|999999016|ref|NZ_PUXG01000005.1|	18225	19904	-	1679	alsS	GO:0009058;GO:0016744;GO:0009987;GO:0042180;GO:0003824;GO:0008152;GO:0008150;GO:0043169;GO:0003984;GO:0044237;GO:0005488;GO:0071704;GO:1902653;GO:0036094;GO:0050662;GO:1901615;GO:0048037;GO:0046165;GO:0034311;GO:0044283;GO:0044281;GO:0043167;GO:1901363;GO:0000287;GO:0034077;GO:0044249;GO:0097159;GO:0006066;GO:0019751;GO:0043168;GO:0042181;GO:0042844;GO:0016740;GO:1902652;GO:0030976;GO:0045151;GO:…	K01652	3FCE6	EH	sp|Q04789|ILVX_BACSU Acetolactate synthase OS=Bacillus subtilis (strain 168) OX=224308 GN=alsS PE=2 SV=3	WP_122480842.1 acetolactate synthase AlsS [Limosilactobacillus reuteri] &gt;RMX28024.1 acetolactate synthase AlsS [Limosilactobacillus reuteri] &gt;TGB10041.1 acetolactate synthase AlsS [Limosilactobacillus reuteri]	-	Q54970|PHI:3604|SpxB|1313|Streptococcus_pneumoniae|increased_virulence_(hypervirulence)	-	GO:0009058//biosynthetic process;GO:0009987//cellular process;GO:0042180//cellular ketone metabolic process;GO:0008152//metabolic process;GO:0008150//biological_process;GO:0044237//cellular metabolic process;GO:0071704//organic substance metabolic process;GO:1902653//secondary alcohol biosynthetic process;GO:1901615//organic hydroxy compound metabolic process;GO:0046165//alcohol biosynthetic proc…	-	GO:0016744//transketolase or transaldolase activity;GO:0003824//catalytic activity;GO:0043169//cation binding;GO:0003984//acetolactate synthase activity;GO:0005488//binding;GO:0036094//small molecule binding;GO:0050662//obsolete coenzyme binding;GO:0048037//obsolete cofactor binding;GO:0043167//ion binding;GO:1901363//heterocyclic compound binding;GO:0000287//magnesium ion binding;GO:0097159//org…	ko00770(Pantothenate and CoA biosynthesis);ko00660(C5-Branched dibasic acid metabolism);ko00650(Butanoate metabolism);ko00290(Valine, leucine and isoleucine biosynthesis)
gene-C6H63_RS07255	138.919	69.8642	207.974	2.97683	1.57378	7.86554e-14	1.98867e-12	gi|999999010|ref|NZ_PUXG01000025.1|	103773	104432	-	659	rplC	GO:0051252;GO:0003735;GO:0046483;GO:0044267;GO:0043170;GO:0044089;GO:0043229;GO:0006139;GO:0044237;GO:2000232;GO:0005623;GO:0005198;GO:0005737;GO:0022613;GO:0090070;GO:0060255;GO:0034660;GO:0010468;GO:0044444;GO:0080090;GO:0009987;GO:0006364;GO:0044464;GO:0032991;GO:0045935;GO:0006396;GO:0019538;GO:0009893;GO:0042254;GO:0010604;GO:0019219;GO:1901363;GO:1901564;GO:0065007;GO:0071704;GO:0048522;GO:…	K02906	3F45I	J	sp|B2G8X8|RL3_LACRJ 50S ribosomal protein L3 OS=Lactobacillus reuteri (strain JCM 1112) OX=557433 GN=rplC PE=3 SV=1	WP_003664567.1 MULTISPECIES: 50S ribosomal protein L3 [Lactobacillaceae] &gt;A5VLK5.1 RecName: Full=50S ribosomal protein L3 [Limosilactobacillus reuteri subsp. reuteri] &gt;B2G8X8.1 RecName: Full=50S ribosomal protein L3 [Lactobacillus reuteri JCM 1112] &gt;MBB1095565.1 50S ribosomal protein L3 [Limosilactobacillus agrestis] &gt;MBB1109696.1 50S ribosomal protein L3 [Limosilactobacillus balticus…	-	-	-	GO:0051252//regulation of RNA metabolic process;GO:0046483//heterocycle metabolic process;GO:0044267//cellular protein metabolic process;GO:0043170//macromolecule metabolic process;GO:0044089//positive regulation of cellular component biogenesis;GO:0006139//nucleobase-containing compound metabolic process;GO:0044237//cellular metabolic process;GO:2000232//regulation of rRNA processing;GO:0022613/…	GO:0043229//intracellular organelle;GO:0005623//obsolete cell;GO:0005737//cytoplasm;GO:0044444//obsolete cytoplasmic part;GO:0044464//obsolete cell part;GO:0032991//protein-containing complex;GO:0005575//cellular_component;GO:1990904//ribonucleoprotein complex;GO:0043228//non-membrane-bounded organelle;GO:0005840//ribosome;GO:0043232//intracellular non-membrane-bounded organelle;GO:0005622//intra…	GO:0003735//structural constituent of ribosome;GO:0005198//structural molecule activity;GO:1901363//heterocyclic compound binding;GO:0003676//nucleic acid binding;GO:0097159//organic cyclic compound binding;GO:0003674//molecular_function;GO:0019843//rRNA binding;GO:0003723//RNA binding;GO:0005488//binding;	ko03010(Ribosome)
gene-C6H63_RS05495	366.258	499.237	233.279	0.46727	-1.09767	1.04555e-13	2.60015e-12	gi|999999004|ref|NZ_PUXG01000020.1|	288926	290158	-	1232	C6H63_RS05495	GO:0005575;GO:0044249;GO:0044271;GO:0044238;GO:0072350;GO:1901265;GO:0017076;GO:0071941;GO:0006807;GO:0034641;GO:0006520;GO:0006526;GO:0032555;GO:0043436;GO:0009084;GO:0035639;GO:0004055;GO:0016874;GO:1901576;GO:1901566;GO:0044464;GO:0044424;GO:0008144;GO:0046394;GO:0030554;GO:0009064;GO:0003824;GO:0008150;GO:0005622;GO:0032559;GO:0009987;GO:0006082;GO:0097367;GO:0005488;GO:0071704;GO:0044283;GO:…	K01940	3F46X	E	sp|B2G6Y6|ASSY_LACRJ Argininosuccinate synthase OS=Lactobacillus reuteri (strain JCM 1112) OX=557433 GN=argG PE=3 SV=1	WP_035160748.1 argininosuccinate synthase [Limosilactobacillus reuteri] &gt;MRH08299.1 argininosuccinate synthase [Limosilactobacillus reuteri] &gt;MRH71134.1 argininosuccinate synthase [Limosilactobacillus reuteri] &gt;MRH79279.1 argininosuccinate synthase [Limosilactobacillus reuteri] &gt;NDO56960.1 argininosuccinate synthase [Limosilactobacillus reuteri] &gt;OYS59884.1 argininosuccinate syntha…	-	G4MTK2|PHI:5232|MoARG1|318829|Magnaporthe_oryzae|loss_of_pathogenicity	-	GO:0044249//cellular biosynthetic process;GO:0044271//cellular nitrogen compound biosynthetic process;GO:0044238//primary metabolic process;GO:0072350//tricarboxylic acid metabolic process;GO:0071941//nitrogen cycle metabolic process;GO:0006807//nitrogen compound metabolic process;GO:0034641//cellular nitrogen compound metabolic process;GO:0006520//cellular amino acid metabolic process;GO:0006526…	GO:0005575//cellular_component;GO:0044464//obsolete cell part;GO:0044424//obsolete intracellular part;GO:0005622//intracellular anatomical structure;GO:0005737//cytoplasm;GO:0005623//obsolete cell;	GO:1901265//nucleoside phosphate binding;GO:0017076//purine nucleotide binding;GO:0032555//purine ribonucleotide binding;GO:0035639//purine ribonucleoside triphosphate binding;GO:0004055//argininosuccinate synthase activity;GO:0016874//ligase activity;GO:0008144//obsolete drug binding;GO:0030554//adenyl nucleotide binding;GO:0003824//catalytic activity;GO:0032559//adenyl ribonucleotide binding;GO…	ko00250(Alanine, aspartate and glutamate metabolism);ko00220(Arginine biosynthesis)
gene-C6H63_RS10325	838.455	596.094	1080.82	1.81317	0.858511	1.12409e-13	2.74739e-12	gi|999999009|ref|NZ_PUXG01000037.1|	109295	110824	-	1529	atpA	GO:0009144;GO:0042626;GO:0005488;GO:0009150;GO:0009167;GO:0019829;GO:0015405;GO:0044281;GO:0043167;GO:0009201;GO:0044424;GO:0008144;GO:0009117;GO:0006812;GO:1902600;GO:0030554;GO:0018130;GO:0008150;GO:0005622;GO:0003824;GO:0032559;GO:0009260;GO:0006725;GO:0009165;GO:0006163;GO:0006753;GO:0046390;GO:1901360;GO:0072522;GO:0044249;GO:0044238;GO:0015986;GO:0045261;GO:0006754;GO:0044271;GO:0055086;GO:…	K02111	3F3R4	C	sp|B2G689|ATPA_LACRJ ATP synthase subunit alpha OS=Lactobacillus reuteri (strain JCM 1112) OX=557433 GN=atpA PE=3 SV=1	WP_003666568.1 MULTISPECIES: F0F1 ATP synthase subunit alpha [Limosilactobacillus] &gt;A5VIQ9.1 RecName: Full=ATP synthase subunit alpha; AltName: Full=ATP synthase F1 sector subunit alpha; AltName: Full=F-ATPase subunit alpha [Limosilactobacillus reuteri subsp. reuteri] &gt;B2G689.1 RecName: Full=ATP synthase subunit alpha; AltName: Full=ATP synthase F1 sector subunit alpha; AltName: Full=F-ATPa…	-	P0A1C1|PHI:9923|Spa47|623|Shigella_flexneri|reduced_virulence__loss_of_pathogenicity__unaffected_pathogenicity	VFG041785(gi:46562141) (DVUA0119) type III secretion system ATPase [T3SS (SS039)] [Desulfovibrio vulgaris str. Hildenborough]	GO:0009144//purine nucleoside triphosphate metabolic process;GO:0009150//purine ribonucleotide metabolic process;GO:0009167//purine ribonucleoside monophosphate metabolic process;GO:0044281//small molecule metabolic process;GO:0009201//ribonucleoside triphosphate biosynthetic process;GO:0009117//nucleotide metabolic process;GO:0006812//cation transport;GO:1902600//proton transmembrane transport;G…	GO:0044424//obsolete intracellular part;GO:0005622//intracellular anatomical structure;GO:0045261//proton-transporting ATP synthase complex, catalytic core F(1);GO:0044425//obsolete membrane part;GO:0045259//proton-transporting ATP synthase complex;GO:0005886//plasma membrane;GO:0032991//protein-containing complex;GO:0044464//obsolete cell part;GO:0071944//cell periphery;GO:0005575//cellular_comp…	GO:0042626//ATPase-coupled transmembrane transporter activity;GO:0005488//binding;GO:0019829//ATPase-coupled cation transmembrane transporter activity;GO:0015405//ATPase-coupled transmembrane transporter activity;GO:0043167//ion binding;GO:0008144//obsolete drug binding;GO:0030554//adenyl nucleotide binding;GO:0003824//catalytic activity;GO:0032559//adenyl ribonucleotide binding;GO:0042623//ATP h…	ko00190(Oxidative phosphorylation)
gene-C6H63_RS07125	396.335	258.295	534.374	2.06885	1.04883	1.14097e-13	2.74739e-12	gi|999999010|ref|NZ_PUXG01000025.1|	91173	92117	-	944	C6H63_RS07125	GO:0034062;GO:0034645;GO:0097159;GO:0005623;GO:0005737;GO:0016740;GO:0140098;GO:1901362;GO:0003674;GO:0046483;GO:0016772;GO:0006354;GO:0009058;GO:0003899;GO:0008152;GO:0019438;GO:0016779;GO:0006139;GO:0044237;GO:0006351;GO:0032774;GO:0097659;GO:0043170;GO:0003676;GO:0044271;GO:0044238;GO:0005575;GO:0044249;GO:0090304;GO:0009059;GO:0034641;GO:0006807;GO:0016070;GO:0006725;GO:1901576;GO:1901360;GO:…	K03040	3F3W6	K	sp|B2G8V2|RPOA_LACRJ DNA-directed RNA polymerase subunit alpha OS=Lactobacillus reuteri (strain JCM 1112) OX=557433 GN=rpoA PE=3 SV=1	WP_122481512.1 DNA-directed RNA polymerase subunit alpha [Limosilactobacillus reuteri] &gt;RMX26819.1 DNA-directed RNA polymerase subunit alpha [Limosilactobacillus reuteri] &gt;TGB09943.1 DNA-directed RNA polymerase subunit alpha [Limosilactobacillus reuteri]	-	-	-	GO:0034645//cellular macromolecule biosynthetic process;GO:1901362//organic cyclic compound biosynthetic process;GO:0046483//heterocycle metabolic process;GO:0006354//DNA-templated transcription, elongation;GO:0009058//biosynthetic process;GO:0008152//metabolic process;GO:0019438//aromatic compound biosynthetic process;GO:0006139//nucleobase-containing compound metabolic process;GO:0044237//cellu…	GO:0005623//obsolete cell;GO:0005737//cytoplasm;GO:0005575//cellular_component;GO:0044464//obsolete cell part;GO:0044424//obsolete intracellular part;GO:0005622//intracellular anatomical structure;	GO:0034062//5'-3' RNA polymerase activity;GO:0097159//organic cyclic compound binding;GO:0016740//transferase activity;GO:0140098//catalytic activity, acting on RNA;GO:0003674//molecular_function;GO:0016772//transferase activity, transferring phosphorus-containing groups;GO:0003899//DNA-directed 5'-3' RNA polymerase activity;GO:0016779//nucleotidyltransferase activity;GO:0003676//nucleic acid bin…	ko03020(RNA polymerase)
gene-C6H63_RS00390	123.397	182.609	64.1846	0.351485	-1.50846	1.3708e-13	3.24923e-12	gi|999999037|ref|NZ_PUXG01000001.1|	70360	71604	-	1244	C6H63_RS00390	GO:1901360;GO:1901566;GO:1901576;GO:0055129;GO:0009084;GO:0043436;GO:0044238;GO:1901265;GO:0044249;GO:0005575;GO:0006520;GO:0006560;GO:0016491;GO:0006807;GO:0005488;GO:0071704;GO:0017144;GO:0004350;GO:0050662;GO:1901564;GO:1901363;GO:0044281;GO:0044283;GO:0009064;GO:0018130;GO:0046394;GO:0044424;GO:0044464;GO:0006082;GO:0009987;GO:0005622;GO:0008150;GO:0003824;GO:0006561;GO:0008652;GO:0050661;GO:…	K00147	3F3W7	E	sp|B2G5W8|PROA_LACRJ Gamma-glutamyl phosphate reductase OS=Lactobacillus reuteri (strain JCM 1112) OX=557433 GN=proA PE=3 SV=1	WP_122480747.1 glutamate-5-semialdehyde dehydrogenase [Limosilactobacillus reuteri] &gt;RMX28223.1 glutamate-5-semialdehyde dehydrogenase [Limosilactobacillus reuteri] &gt;TGB11289.1 glutamate-5-semialdehyde dehydrogenase [Limosilactobacillus reuteri]	-	A5ICA4|PHI:11263|ProA|446|Legionella_pneumophila|reduced_virulence	-	GO:1901360//organic cyclic compound metabolic process;GO:1901566//organonitrogen compound biosynthetic process;GO:1901576//organic substance biosynthetic process;GO:0055129//L-proline biosynthetic process;GO:0009084//glutamine family amino acid biosynthetic process;GO:0043436//oxoacid metabolic process;GO:0044238//primary metabolic process;GO:0044249//cellular biosynthetic process;GO:0006520//cel…	GO:0005575//cellular_component;GO:0044424//obsolete intracellular part;GO:0044464//obsolete cell part;GO:0005622//intracellular anatomical structure;GO:0005623//obsolete cell;GO:0005737//cytoplasm;	GO:1901265//nucleoside phosphate binding;GO:0016491//oxidoreductase activity;GO:0005488//binding;GO:0004350//glutamate-5-semialdehyde dehydrogenase activity;GO:0050662//obsolete coenzyme binding;GO:1901363//heterocyclic compound binding;GO:0003824//catalytic activity;GO:0050661//NADP binding;GO:0016620//oxidoreductase activity, acting on the aldehyde or oxo group of donors, NAD or NADP as accepto…	ko00332(Carbapenem biosynthesis);ko00330(Arginine and proline metabolism)
gene-C6H63_RS10570	120.165	58.904	181.426	3.08002	1.62294	2.728e-13	6.36672e-12	gi|999999009|ref|NZ_PUXG01000037.1|	159117	159728	-	611	C6H63_RS10570	-	-	3FC14	M	-	WP_003666472.1 LysM peptidoglycan-binding domain-containing protein [Limosilactobacillus reuteri] &gt;AGN99725.1 Peptidoglycan-binding LysM [Lactobacillus reuteri I5007] &gt;AMY13705.1 peptidase M23 [Limosilactobacillus reuteri] &gt;EDX41960.1 Peptidoglycan-binding LysM [Limosilactobacillus reuteri subsp. rodentium] &gt;KEK14754.1 peptidase M23B [Limosilactobacillus reuteri] &gt;MRG88786.1 LysM p…	-	-	-	-	-	-	-
gene-C6H63_RS04230	235.369	142.571	328.167	2.30178	1.20275	3.81102e-13	8.75957e-12	gi|999999004|ref|NZ_PUXG01000020.1|	49351	50115	+	764	fabI	GO:0046394;GO:0009987;GO:0006082;GO:0033554;GO:0004312;GO:0051262;GO:0008150;GO:0003824;GO:0005488;GO:0071704;GO:0050896;GO:0070417;GO:0050662;GO:0009266;GO:0032787;GO:1901363;GO:0006631;GO:0044283;GO:0044281;GO:0006633;GO:1901265;GO:0022607;GO:0044238;GO:0044249;GO:0051289;GO:0044255;GO:0016491;GO:0016747;GO:0016627;GO:1901576;GO:0043436;GO:0030497;GO:0043933;GO:0016628;GO:0009058;GO:0055114;GO:…	K00208	3F4AQ	I	sp|Q820V5|FABI_ENTFA Enoyl-[acyl-carrier-protein] reductase [NADH] FabI OS=Enterococcus faecalis (strain ATCC 700802 / V583) OX=226185 GN=fabI PE=3 SV=1	WP_035151097.1 MULTISPECIES: enoyl-ACP reductase FabI [Lactobacillaceae] &gt;KEQ21450.1 enoyl-ACP reductase [Limosilactobacillus reuteri] &gt;MRG89070.1 enoyl-ACP reductase FabI [Limosilactobacillus reuteri] &gt;PEH07196.1 enoyl-[acyl-carrier-protein] reductase FabI [Lactobacillus sp. UMNPBX3] &gt;RMX26676.1 enoyl-[acyl-carrier-protein] reductase FabI [Limosilactobacillus reuteri] &gt;RMX27193.1 …	-	A0A0J9WX00|PHI:6957|GigX5|347|Xanthomonas_oryzae|increased_virulence_(hypervirulence)	VFG038841(gi:145297258) (flmH) 3-oxoacyl-ACP reductase [Polar flagella (CVF786)] [Aeromonas salmonicida subsp. salmonicida A449]	GO:0046394//carboxylic acid biosynthetic process;GO:0009987//cellular process;GO:0006082//organic acid metabolic process;GO:0033554//cellular response to stress;GO:0051262//protein tetramerization;GO:0008150//biological_process;GO:0071704//organic substance metabolic process;GO:0050896//response to stimulus;GO:0070417//cellular response to cold;GO:0009266//response to temperature stimulus;GO:0032…	-	GO:0004312//fatty acid synthase activity;GO:0003824//catalytic activity;GO:0005488//binding;GO:0050662//obsolete coenzyme binding;GO:1901363//heterocyclic compound binding;GO:1901265//nucleoside phosphate binding;GO:0016491//oxidoreductase activity;GO:0016747//acyltransferase activity, transferring groups other than amino-acyl groups;GO:0016627//oxidoreductase activity, acting on the CH-CH group …	ko00780(Biotin metabolism);ko00061(Fatty acid biosynthesis)
gene-C6H63_RS06390	83.5452	34.7663	132.324	3.8061	1.92831	5.73372e-13	1.29822e-11	gi|999999006|ref|NZ_PUXG01000024.1|	96778	97206	+	428	C6H63_RS06390	-	-	3F6SM	O	sp|P47666|HPRR_MYCGE Hydroperoxide reductase OS=Mycoplasma genitalium (strain ATCC 33530 / G-37 / NCTC 10195) OX=243273 GN=MG427 PE=1 SV=1	WP_003669548.1 MULTISPECIES: OsmC family protein [Lactobacillaceae] &gt;CUR39839.1 Conserved protein with osmC domain [Limosilactobacillus reuteri subsp. porcinus] &gt;GFI60076.1 hydroperoxide reductase [Lactobacillaceae bacterium] &gt;ABQ82318.1 OsmC family protein [Limosilactobacillus reuteri subsp. reuteri] &gt;AEI57396.1 OsmC-like protein [Lactobacillus reuteri SD2112] &gt;AGN98259.1 OsmC fam…	-	-	-	-	-	-	-
gene-C6H63_RS06550	352.302	473.276	231.329	0.488783	-1.03273	6.68339e-13	1.49098e-11	gi|999999006|ref|NZ_PUXG01000024.1|	127081	127965	-	884	C6H63_RS06550	-	-	3F59Q	S	sp|Q6N140|PK21_RHOPA ADP-polyphosphate phosphotransferase OS=Rhodopseudomonas palustris (strain ATCC BAA-98 / CGA009) OX=258594 GN=RPA4569 PE=1 SV=1	WP_003669503.1 hypothetical protein [Limosilactobacillus reuteri] &gt;ANU52232.2 phosphate--nucleotide phosphotransferase [Limosilactobacillus reuteri] &gt;EEI08964.1 polyphosphate:nucleotide phosphotransferase, PPK2 family [Lactobacillus reuteri MM2-3] &gt;EGC14821.1 polyphosphate:nucleotide phosphotransferase, PPK2 family [Lactobacillus reuteri MM4-1A] &gt;KRK50237.1 hypothetical protein FC53_G…	-	O05877|PHI:3634|Rv3232c|1773|Mycobacterium_tuberculosis|reduced_virulence	-	-	-	-	-
gene-C6H63_RS02175	145.875	78.0955	213.655	2.73582	1.45197	1.28585e-12	2.82701e-11	gi|999999031|ref|NZ_PUXG01000016.1|	4960	7056	-	2096	C6H63_RS02175	GO:0044260;GO:0044464;GO:0016788;GO:0043169;GO:0008150;GO:0003824;GO:0006082;GO:0016021;GO:0009987;GO:0071554;GO:0070394;GO:0005488;GO:0071704;GO:0044038;GO:0044281;GO:0043167;GO:0044283;GO:0005886;GO:0044249;GO:0008484;GO:0005575;GO:0016020;GO:0009273;GO:0046374;GO:0009059;GO:0071944;GO:0044036;GO:0046872;GO:1901576;GO:0070395;GO:0071555;GO:0008152;GO:1901137;GO:0016053;GO:0009058;GO:0044425;GO:…	K19005	3F3R7	M	sp|Q797B3|LTAS1_BACSU Lipoteichoic acid synthase 1 OS=Bacillus subtilis (strain 168) OX=224308 GN=ltaS1 PE=1 SV=1	WP_122480954.1 LTA synthase family protein [Limosilactobacillus reuteri] &gt;RMX27656.1 glycerol phosphate lipoteichoic acid synthase [Limosilactobacillus reuteri] &gt;TGB10896.1 LTA synthase family protein [Limosilactobacillus reuteri] &gt;TSB18546.1 LTA synthase family protein [Limosilactobacillus reuteri]	-	W8TNJ3|PHI:5354|LtaS|1280|Staphylococcus_aureus|increased_virulence_(hypervirulence)	-	GO:0044260//cellular macromolecule metabolic process;GO:0008150//biological_process;GO:0006082//organic acid metabolic process;GO:0009987//cellular process;GO:0071554//cell wall organization or biogenesis;GO:0070394//lipoteichoic acid metabolic process;GO:0071704//organic substance metabolic process;GO:0044038//cell wall macromolecule biosynthetic process;GO:0044281//small molecule metabolic proc…	GO:0044464//obsolete cell part;GO:0016021//integral component of membrane;GO:0005886//plasma membrane;GO:0005575//cellular_component;GO:0016020//membrane;GO:0071944//cell periphery;GO:0044425//obsolete membrane part;GO:0005576//extracellular region;GO:0031224//intrinsic component of membrane;GO:0005623//obsolete cell;	GO:0016788//hydrolase activity, acting on ester bonds;GO:0043169//cation binding;GO:0003824//catalytic activity;GO:0005488//binding;GO:0043167//ion binding;GO:0008484//sulfuric ester hydrolase activity;GO:0046872//metal ion binding;GO:0016740//transferase activity;GO:0016787//hydrolase activity;GO:0003674//molecular_function;	ko00561(Glycerolipid metabolism)
gene-C6H63_RS04885	360.288	237.745	482.83	2.03087	1.0221	1.4966e-12	3.24335e-11	gi|999999004|ref|NZ_PUXG01000020.1|	159481	161670	-	2189	C6H63_RS04885	GO:0004553;GO:0016052;GO:0071840;GO:0015925;GO:0051289;GO:1901700;GO:0009056;GO:0022607;GO:0044238;GO:0044085;GO:0016787;GO:0016043;GO:1901545;GO:0010033;GO:0003674;GO:0065003;GO:0005975;GO:1901575;GO:0008150;GO:0051262;GO:0051260;GO:0003824;GO:0004557;GO:0008152;GO:0009987;GO:0043933;GO:0009743;GO:0042221;GO:0052692;GO:0051259;GO:0016798;GO:0071704;GO:0050896	K07407	3F3RU	G	sp|P43467|AGAL1_PEDPE Alpha-galactosidase 1 OS=Pediococcus pentosaceus OX=1255 GN=agaR PE=3 SV=1	WP_122481246.1 alpha-galactosidase [Limosilactobacillus reuteri] &gt;RMX27310.1 alpha-galactosidase [Limosilactobacillus reuteri] &gt;TGB12417.1 alpha-galactosidase [Limosilactobacillus reuteri]	-	-	-	GO:0016052//carbohydrate catabolic process;GO:0071840//cellular component organization or biogenesis;GO:0051289//protein homotetramerization;GO:1901700//response to oxygen-containing compound;GO:0009056//catabolic process;GO:0022607//cellular component assembly;GO:0044238//primary metabolic process;GO:0044085//cellular component biogenesis;GO:0016043//cellular component organization;GO:1901545//r…	-	GO:0004553//hydrolase activity, hydrolyzing O-glycosyl compounds;GO:0015925//galactosidase activity;GO:0016787//hydrolase activity;GO:0003674//molecular_function;GO:0003824//catalytic activity;GO:0004557//alpha-galactosidase activity;GO:0052692//raffinose alpha-galactosidase activity;GO:0016798//hydrolase activity, acting on glycosyl bonds;	ko00600(Sphingolipid metabolism);ko00561(Glycerolipid metabolism);ko00052(Galactose metabolism)
gene-C6H63_RS10425	157.053	79.7663	234.34	2.93784	1.55475	2.18809e-12	4.67512e-11	gi|999999009|ref|NZ_PUXG01000037.1|	129690	130151	-	461	C6H63_RS10425	GO:0044085;GO:0097159;GO:0034645;GO:0071840;GO:0006527;GO:2001141;GO:0008652;GO:1901605;GO:0044282;GO:0009889;GO:0003674;GO:1901362;GO:0006525;GO:0044248;GO:0050789;GO:0009058;GO:0008152;GO:0019752;GO:0016053;GO:0016054;GO:0009065;GO:0032774;GO:1901607;GO:0036094;GO:0097659;GO:0003676;GO:0006591;GO:0044238;GO:0044271;GO:0044249;GO:0009059;GO:0016070;GO:0031323;GO:0006526;GO:0006725;GO:1901360;GO:…	K03402	3F65K	K	sp|Q1GAN0|ARGR_LACDA Arginine repressor OS=Lactobacillus delbrueckii subsp. bulgaricus (strain ATCC 11842 / DSM 20081 / BCRC 10696 / JCM 1002 / NBRC 13953 / NCIMB 11778 / NCTC 12712 / WDCM 00102 / Lb 14) OX=390333 GN=argR PE=3 SV=1	WP_003666533.1 MULTISPECIES: arginine repressor [Lactobacillaceae] &gt;MBB1109055.1 arginine repressor [Limosilactobacillus balticus] &gt;CUR38843.1 Arginine pathway regulatory protein ArgR, repressor of arg regulon [Limosilactobacillus reuteri subsp. porcinus] &gt;AEI57873.1 arginine repressor, C-terminal domain protein [Lactobacillus reuteri SD2112] &gt;AGR63886.1 arginine repressor [Lactobacil…	-	-	-	GO:0044085//cellular component biogenesis;GO:0034645//cellular macromolecule biosynthetic process;GO:0071840//cellular component organization or biogenesis;GO:0006527//arginine catabolic process;GO:2001141//regulation of RNA biosynthetic process;GO:0008652//cellular amino acid biosynthetic process;GO:1901605//alpha-amino acid metabolic process;GO:0044282//small molecule catabolic process;GO:00098…	GO:0044424//obsolete intracellular part;GO:0005622//intracellular anatomical structure;GO:0005623//obsolete cell;GO:0005737//cytoplasm;GO:0005575//cellular_component;GO:0044464//obsolete cell part;	GO:0097159//organic cyclic compound binding;GO:0003674//molecular_function;GO:0036094//small molecule binding;GO:0003676//nucleic acid binding;GO:0003700//DNA-binding transcription factor activity;GO:0003677//DNA binding;GO:0005488//binding;GO:0016597//amino acid binding;GO:0043177//organic acid binding;GO:0043167//ion binding;GO:0043168//anion binding;GO:0031406//carboxylic acid binding;GO:00346…	-
gene-C6H63_RS04280	72.598	112.663	32.533	0.288763	-1.79204	3.15646e-12	6.65049e-11	gi|999999004|ref|NZ_PUXG01000020.1|	51783	52430	-	647	C6H63_RS04280	-	-	3F5IF	Q	sp|P39598|YWBO_BACSU Uncharacterized protein YwbO OS=Bacillus subtilis (strain 168) OX=224308 GN=ywbO PE=4 SV=1	WP_122481182.1 DsbA family oxidoreductase [Limosilactobacillus reuteri] &gt;RMX27195.1 DsbA family oxidoreductase [Limosilactobacillus reuteri] &gt;TGB12526.1 DsbA family oxidoreductase [Limosilactobacillus reuteri]	-	-	-	-	-	-	-
gene-C6H63_RS04215	102.017	48.7239	155.309	3.18754	1.67244	4.02241e-12	8.3589e-11	gi|999999004|ref|NZ_PUXG01000020.1|	46356	47726	+	1370	accC	GO:0019438;GO:0046483;GO:1901293;GO:0009108;GO:0006793;GO:0044237;GO:0016879;GO:0006139;GO:0008610;GO:0043168;GO:0006796;GO:0019637;GO:0033865;GO:0033875;GO:0035384;GO:0035383;GO:0032553;GO:0034032;GO:0072330;GO:0043169;GO:0006082;GO:0009987;GO:0034654;GO:0046394;GO:0044283;GO:0090407;GO:0006631;GO:1901564;GO:1901363;GO:0033866;GO:0009259;GO:0051188;GO:0097367;GO:0071704;GO:0006807;GO:0034641;GO:…	K01961	3F3PT	I	sp|P49787|ACCC1_BACSU Biotin carboxylase 1 OS=Bacillus subtilis (strain 168) OX=224308 GN=accC1 PE=3 SV=3	WP_122481179.1 acetyl-CoA carboxylase biotin carboxylase subunit [Limosilactobacillus reuteri] &gt;RMX27190.1 acetyl-CoA carboxylase biotin carboxylase subunit [Limosilactobacillus reuteri] &gt;TGB12531.1 acetyl-CoA carboxylase biotin carboxylase subunit [Limosilactobacillus reuteri]	-	I1S2C4|PHI:5068|MCC|5518|Fusarium_graminearum|reduced_virulence	-	GO:0019438//aromatic compound biosynthetic process;GO:0046483//heterocycle metabolic process;GO:1901293//nucleoside phosphate biosynthetic process;GO:0009108//obsolete coenzyme biosynthetic process;GO:0006793//phosphorus metabolic process;GO:0044237//cellular metabolic process;GO:0006139//nucleobase-containing compound metabolic process;GO:0008610//lipid biosynthetic process;GO:0006796//phosphate…	-	GO:0016879//ligase activity, forming carbon-nitrogen bonds;GO:0043168//anion binding;GO:0032553//ribonucleotide binding;GO:0043169//cation binding;GO:1901363//heterocyclic compound binding;GO:0097367//carbohydrate derivative binding;GO:0017076//purine nucleotide binding;GO:1901265//nucleoside phosphate binding;GO:0035639//purine ribonucleoside triphosphate binding;GO:0032555//purine ribonucleotid…	ko00640(Propanoate metabolism);ko00620(Pyruvate metabolism);ko00061(Fatty acid biosynthesis)
gene-C6H63_RS01180	107.353	158.67	56.0358	0.353158	-1.50161	4.32949e-12	8.87545e-11	gi|999999016|ref|NZ_PUXG01000005.1|	17494	18210	-	716	budA	GO:0047605;GO:0042180;GO:0009987;GO:0009058;GO:0008150;GO:0008152;GO:0003824;GO:0071704;GO:0044237;GO:0016829;GO:0016830;GO:1901615;GO:1902653;GO:0046165;GO:0044281;GO:0044283;GO:0044249;GO:0006066;GO:0042181;GO:1902652;GO:0016831;GO:0045151;GO:0045149;GO:1901617;GO:0003674;GO:1901576	K01575	3F41S	H	sp|P77880|ALDC_LACLM Alpha-acetolactate decarboxylase OS=Lactococcus lactis subsp. cremoris (strain MG1363) OX=416870 GN=aldB PE=3 SV=1	WP_122480841.1 acetolactate decarboxylase [Limosilactobacillus reuteri] &gt;RMX28023.1 acetolactate decarboxylase [Limosilactobacillus reuteri] &gt;TGB10040.1 acetolactate decarboxylase [Limosilactobacillus reuteri]	-	-	-	GO:0042180//cellular ketone metabolic process;GO:0009987//cellular process;GO:0009058//biosynthetic process;GO:0008150//biological_process;GO:0008152//metabolic process;GO:0071704//organic substance metabolic process;GO:0044237//cellular metabolic process;GO:1901615//organic hydroxy compound metabolic process;GO:1902653//secondary alcohol biosynthetic process;GO:0046165//alcohol biosynthetic proc…	-	GO:0047605//acetolactate decarboxylase activity;GO:0003824//catalytic activity;GO:0016829//lyase activity;GO:0016830//carbon-carbon lyase activity;GO:0016831//carboxy-lyase activity;GO:0003674//molecular_function;	ko00660(C5-Branched dibasic acid metabolism);ko00650(Butanoate metabolism)
gene-C6H63_RS02170	348.28	461.551	235.009	0.509173	-0.973773	7.99947e-12	1.61803e-10	gi|999999031|ref|NZ_PUXG01000016.1|	3846	4769	-	923	coaA	GO:0006163;GO:0009165;GO:0006725;GO:0072522;GO:1901360;GO:0046390;GO:0006753;GO:0051186;GO:0044271;GO:0044238;GO:0016773;GO:0044249;GO:0055086;GO:0006164;GO:0005488;GO:0034033;GO:0043167;GO:0044281;GO:0009150;GO:0030554;GO:0018130;GO:0009117;GO:0008144;GO:0044424;GO:0009260;GO:0032559;GO:0003824;GO:0015936;GO:0006732;GO:0005622;GO:0008150;GO:0005524;GO:0003674;GO:1901362;GO:1901135;GO:0097159;GO:…	K00867	3F42Q	F	sp|B2G996|COAA_LACRJ Pantothenate kinase OS=Lactobacillus reuteri (strain JCM 1112) OX=557433 GN=coaA PE=3 SV=1	WP_122480953.1 type I pantothenate kinase [Limosilactobacillus reuteri] &gt;RMX27655.1 type I pantothenate kinase [Limosilactobacillus reuteri] &gt;TGB10897.1 type I pantothenate kinase [Limosilactobacillus reuteri]	-	-	-	GO:0006163//purine nucleotide metabolic process;GO:0009165//nucleotide biosynthetic process;GO:0006725//cellular aromatic compound metabolic process;GO:0072522//purine-containing compound biosynthetic process;GO:1901360//organic cyclic compound metabolic process;GO:0046390//ribose phosphate biosynthetic process;GO:0006753//nucleoside phosphate metabolic process;GO:0051186//obsolete cofactor metab…	GO:0044424//obsolete intracellular part;GO:0005622//intracellular anatomical structure;GO:0005575//cellular_component;GO:0044464//obsolete cell part;GO:0044444//obsolete cytoplasmic part;GO:0005623//obsolete cell;GO:0005737//cytoplasm;GO:0005829//cytosol;	GO:0016773//phosphotransferase activity, alcohol group as acceptor;GO:0005488//binding;GO:0043167//ion binding;GO:0030554//adenyl nucleotide binding;GO:0008144//obsolete drug binding;GO:0032559//adenyl ribonucleotide binding;GO:0003824//catalytic activity;GO:0005524//ATP binding;GO:0003674//molecular_function;GO:0097159//organic cyclic compound binding;GO:0000166//nucleotide binding;GO:0036094//s…	ko00770(Pantothenate and CoA biosynthesis)
gene-C6H63_RS07240	218.186	133.535	302.837	2.26785	1.18132	8.45894e-12	1.68845e-10	gi|999999010|ref|NZ_PUXG01000025.1|	101961	102806	-	845	rplB	GO:0044237;GO:0044446;GO:0043170;GO:0043232;GO:0043229;GO:0003676;GO:0044267;GO:0009058;GO:0003735;GO:0008152;GO:0005840;GO:0022626;GO:0044444;GO:0016740;GO:0043603;GO:0003674;GO:0044422;GO:0044391;GO:0097159;GO:0034645;GO:0005198;GO:0043604;GO:0043043;GO:0005623;GO:0005829;GO:0005737;GO:0005488;GO:0071704;GO:0003723;GO:0043226;GO:0019843;GO:0019538;GO:1901564;GO:1901363;GO:0010467;GO:0006518;GO:…	K02886	3F3XI	J	sp|B2G8X5|RL2_LACRJ 50S ribosomal protein L2 OS=Lactobacillus reuteri (strain JCM 1112) OX=557433 GN=rplB PE=3 SV=1	WP_003664563.1 MULTISPECIES: 50S ribosomal protein L2 [Lactobacillaceae] &gt;A5VLK2.1 RecName: Full=50S ribosomal protein L2 [Limosilactobacillus reuteri subsp. reuteri] &gt;B2G8X5.1 RecName: Full=50S ribosomal protein L2 [Lactobacillus reuteri JCM 1112] &gt;MBB1095562.1 50S ribosomal protein L2 [Limosilactobacillus agrestis] &gt;MBB1109693.1 50S ribosomal protein L2 [Limosilactobacillus balticus…	-	I1RS24|PHI:1584|GzOB024|5518|Fusarium_graminearum|unaffected_pathogenicity	-	GO:0044237//cellular metabolic process;GO:0043170//macromolecule metabolic process;GO:0044267//cellular protein metabolic process;GO:0009058//biosynthetic process;GO:0008152//metabolic process;GO:0043603//cellular amide metabolic process;GO:0034645//cellular macromolecule biosynthetic process;GO:0043604//amide biosynthetic process;GO:0043043//peptide biosynthetic process;GO:0071704//organic subst…	GO:0044446//obsolete intracellular organelle part;GO:0043232//intracellular non-membrane-bounded organelle;GO:0043229//intracellular organelle;GO:0005840//ribosome;GO:0022626//cytosolic ribosome;GO:0044444//obsolete cytoplasmic part;GO:0044422//obsolete organelle part;GO:0044391//ribosomal subunit;GO:0005623//obsolete cell;GO:0005829//cytosol;GO:0005737//cytoplasm;GO:0043226//organelle;GO:0044424…	GO:0003676//nucleic acid binding;GO:0003735//structural constituent of ribosome;GO:0016740//transferase activity;GO:0003674//molecular_function;GO:0097159//organic cyclic compound binding;GO:0005198//structural molecule activity;GO:0005488//binding;GO:0003723//RNA binding;GO:0019843//rRNA binding;GO:1901363//heterocyclic compound binding;GO:0003824//catalytic activity;	ko03010(Ribosome)
gene-C6H63_RS10320	479.175	334.552	623.798	1.86458	0.89885	8.62814e-12	1.69986e-10	gi|999999009|ref|NZ_PUXG01000037.1|	108315	109259	-	944	C6H63_RS10320	GO:0072522;GO:1901360;GO:0046390;GO:0006753;GO:0006163;GO:0009165;GO:0006725;GO:0022804;GO:0006164;GO:0055086;GO:0042623;GO:0006754;GO:0044271;GO:0045261;GO:0044238;GO:0015986;GO:0044249;GO:0009201;GO:0019829;GO:0015405;GO:0044281;GO:0009150;GO:0009167;GO:0042626;GO:0009144;GO:0009260;GO:0003824;GO:0008150;GO:0005622;GO:0018130;GO:1902600;GO:0009117;GO:0006812;GO:0044424;GO:0046034;GO:1901362;GO:…	K02115	3F40E	C	sp|B2G690|ATPG_LACRJ ATP synthase gamma chain OS=Lactobacillus reuteri (strain JCM 1112) OX=557433 GN=atpG PE=3 SV=1	WP_003666570.1 F0F1 ATP synthase subunit gamma [Limosilactobacillus reuteri] &gt;A5VIR0.1 RecName: Full=ATP synthase gamma chain; AltName: Full=ATP synthase F1 sector gamma subunit; AltName: Full=F-ATPase gamma subunit [Limosilactobacillus reuteri subsp. reuteri] &gt;B2G690.1 RecName: Full=ATP synthase gamma chain; AltName: Full=ATP synthase F1 sector gamma subunit; AltName: Full=F-ATPase gamma s…	-	A8YY71|PHI:8019|AtpG|1280|Staphylococcus_aureus|reduced_virulence	-	GO:0072522//purine-containing compound biosynthetic process;GO:1901360//organic cyclic compound metabolic process;GO:0046390//ribose phosphate biosynthetic process;GO:0006753//nucleoside phosphate metabolic process;GO:0006163//purine nucleotide metabolic process;GO:0009165//nucleotide biosynthetic process;GO:0006725//cellular aromatic compound metabolic process;GO:0006164//purine nucleotide biosy…	GO:0045261//proton-transporting ATP synthase complex, catalytic core F(1);GO:0005622//intracellular anatomical structure;GO:0044424//obsolete intracellular part;GO:0044425//obsolete membrane part;GO:0071944//cell periphery;GO:0016020//membrane;GO:0005575//cellular_component;GO:0005886//plasma membrane;GO:0045259//proton-transporting ATP synthase complex;GO:0044464//obsolete cell part;GO:0032991//…	GO:0022804//active transmembrane transporter activity;GO:0042623//ATP hydrolysis activity;GO:0019829//ATPase-coupled cation transmembrane transporter activity;GO:0015405//ATPase-coupled transmembrane transporter activity;GO:0042626//ATPase-coupled transmembrane transporter activity;GO:0003824//catalytic activity;GO:0003674//molecular_function;GO:0016887//ATP hydrolysis activity;GO:0015078//proton…	ko00190(Oxidative phosphorylation)
gene-C6H63_RS05990	4442.35	5623.04	3261.66	0.580052	-0.785745	1.08567e-11	2.11149e-10	gi|999999005|ref|NZ_PUXG01000022.1|	7261	7932	-	671	C6H63_RS05990	GO:0051172;GO:0048519;GO:0019219;GO:0006355;GO:0045934;GO:0065007;GO:0019222;GO:0031327;GO:0010605;GO:0008150;GO:2000112;GO:0010556;GO:0051252;GO:0050789;GO:0031326;GO:0010629;GO:0009892;GO:0009890;GO:0009889;GO:0060255;GO:0051171;GO:0050794;GO:0048523;GO:0080090;GO:0045892;GO:0010468;GO:1903506;GO:0031323;GO:2001141;GO:0031324;GO:0051253;GO:1903507;GO:2000113;GO:1902679;GO:0010558	K16511	3F5G4	NOT	sp|B2G6I6|MECA_LACRJ Adapter protein MecA OS=Lactobacillus reuteri (strain JCM 1112) OX=557433 GN=mecA PE=3 SV=1	WP_035155880.1 adaptor protein MecA [Limosilactobacillus reuteri] &gt;KGE72370.1 competence negative regulator MecA [Limosilactobacillus reuteri] &gt;OCX46641.1 adaptor protein MecA [Limosilactobacillus reuteri] &gt;RMX27142.1 adaptor protein MecA [Limosilactobacillus reuteri] &gt;TGB08959.1 adaptor protein MecA [Limosilactobacillus reuteri]	-	Q2FI79|PHI:7352|MecA|1280|Staphylococcus_aureus|unaffected_pathogenicity	-	GO:0051172//negative regulation of nitrogen compound metabolic process;GO:0048519//negative regulation of biological process;GO:0019219//regulation of nucleobase-containing compound metabolic process;GO:0006355//regulation of transcription, DNA-templated;GO:0045934//negative regulation of nucleobase-containing compound metabolic process;GO:0065007//biological regulation;GO:0019222//regulation of …	-	-	-
gene-C6H63_RS08925	65.1828	25.398	104.968	4.13291	2.04716	1.14216e-11	2.19324e-10	gi|999999029|ref|NZ_PUXG01000035.1|	107425	108660	+	1235	C6H63_RS08925	-	K08161	3F3T5	EGP	sp|A9MH10|MDTG_SALAR Multidrug resistance protein MdtG OS=Salmonella arizonae (strain ATCC BAA-731 / CDC346-86 / RSK2980) OX=41514 GN=mdtG PE=3 SV=1	WP_122481740.1 MFS transporter [Limosilactobacillus reuteri] &gt;RMX25884.1 multidrug transporter subunit MdtG [Limosilactobacillus reuteri] &gt;TGB09351.1 MFS transporter [Limosilactobacillus reuteri]	gb|AAS68233.1|ARO:3000391|norA [Staphylococcus epidermidis]	I1RIS2|PHI:5353|Famfs1|282267|Fusarium_asiaticum|reduced_virulence	VFG047325 (FTM_0091) drug:H+ antiporter-1 [Francisella siderophore locus (CVF835)] [Francisella tularensis subsp. mediasiatica FSC147]	-	-	-	-
gene-C6H63_RS01995	368.567	249.675	487.46	1.95238	0.965232	1.23914e-11	2.34971e-10	gi|999999021|ref|NZ_PUXG01000006.1|	136369	137586	-	1217	dltB	GO:0009058;GO:0006082;GO:0016021;GO:0009987;GO:0008152;GO:1901137;GO:0016053;GO:0008150;GO:0044464;GO:0070395;GO:0044260;GO:0005886;GO:0043170;GO:0044281;GO:0044283;GO:0031224;GO:0071704;GO:0044237;GO:0044038;GO:0044425;GO:0070394;GO:0071554;GO:0005623;GO:0046374;GO:0071840;GO:0009059;GO:0016020;GO:0009273;GO:0044085;GO:0042546;GO:1901135;GO:0005575;GO:0044249;GO:0034645;GO:0019350;GO:1901576;GO:…	K03739	3F4KK	M	sp|Q5M4V4|DLTB_STRT2 Teichoic acid D-alanyltransferase OS=Streptococcus thermophilus (strain ATCC BAA-250 / LMG 18311) OX=264199 GN=dltB PE=1 SV=1	WP_042746580.1 D-alanyl-lipoteichoic acid biosynthesis protein DltB [Limosilactobacillus reuteri] &gt;ANU52443.1 D-alanyl-lipoteichoic acid biosynthesis protein DltB [Limosilactobacillus reuteri] &gt;KEK14202.1 alanine transporter [Limosilactobacillus reuteri] &gt;MRI08388.1 D-alanyl-lipoteichoic acid biosynthesis protein DltB [Limosilactobacillus reuteri] &gt;OCX47377.1 D-alanyl-lipoteichoic aci…	-	-	VFG015752(gi:167035560) (algI) membrane bound O-acyl transferase MBOAT family protein [Alginate biosynthesis (CVF522)] [Pseudomonas putida GB-1]	GO:0009058//biosynthetic process;GO:0006082//organic acid metabolic process;GO:0009987//cellular process;GO:0008152//metabolic process;GO:1901137//carbohydrate derivative biosynthetic process;GO:0016053//organic acid biosynthetic process;GO:0008150//biological_process;GO:0070395//lipoteichoic acid biosynthetic process;GO:0044260//cellular macromolecule metabolic process;GO:0043170//macromolecule …	GO:0016021//integral component of membrane;GO:0044464//obsolete cell part;GO:0005886//plasma membrane;GO:0031224//intrinsic component of membrane;GO:0044425//obsolete membrane part;GO:0005623//obsolete cell;GO:0016020//membrane;GO:0005575//cellular_component;GO:0071944//cell periphery;	-	ko02020(Two-component system);ko01503(Cationic antimicrobial peptide (CAMP) resistance)
gene-C6H63_RS10670	201.378	277.54	125.216	0.451163	-1.14828	1.34035e-11	2.51025e-10	gi|999999009|ref|NZ_PUXG01000037.1|	177793	178266	-	473	smpB	GO:0005575;GO:0097159;GO:0044238;GO:0032502;GO:0005737;GO:0006807;GO:0005623;GO:0043412;GO:0048869;GO:0048856;GO:0030154;GO:0003674;GO:0048646;GO:0006464;GO:0044464;GO:0009653;GO:0044260;GO:0044424;GO:0044267;GO:0008152;GO:0036211;GO:0005622;GO:0008150;GO:0009987;GO:0030435;GO:0003723;GO:0005488;GO:0071704;GO:0044237;GO:0003676;GO:1901363;GO:1901564;GO:0043934;GO:0019538;GO:0070930;GO:0043170	K03664	3F65B	J	sp|B2G624|SSRP_LACRJ SsrA-binding protein OS=Lactobacillus reuteri (strain JCM 1112) OX=557433 GN=smpB PE=3 SV=1	WP_003666449.1 MULTISPECIES: SsrA-binding protein SmpB [Lactobacillaceae] &gt;A5VIJ0.1 RecName: Full=SsrA-binding protein; AltName: Full=Small protein B [Limosilactobacillus reuteri subsp. reuteri] &gt;B2G624.1 RecName: Full=SsrA-binding protein; AltName: Full=Small protein B [Lactobacillus reuteri JCM 1112] &gt;CUR38366.1 tmRNA-binding protein SmpB [Limosilactobacillus reuteri subsp. porcinus] &…	-	P0A2G1|PHI:2681|SmpB|28901|Salmonella_enterica|reduced_virulence	-	GO:0044238//primary metabolic process;GO:0032502//developmental process;GO:0006807//nitrogen compound metabolic process;GO:0043412//macromolecule modification;GO:0048869//cellular developmental process;GO:0048856//anatomical structure development;GO:0030154//cell differentiation;GO:0048646//anatomical structure formation involved in morphogenesis;GO:0006464//cellular protein modification process;…	GO:0005575//cellular_component;GO:0005737//cytoplasm;GO:0005623//obsolete cell;GO:0044464//obsolete cell part;GO:0044424//obsolete intracellular part;GO:0005622//intracellular anatomical structure;	GO:0097159//organic cyclic compound binding;GO:0003674//molecular_function;GO:0003723//RNA binding;GO:0005488//binding;GO:0003676//nucleic acid binding;GO:1901363//heterocyclic compound binding;	-
gene-C6H63_RS10445	40.8404	67.3976	14.2833	0.211926	-2.23837	3.29427e-11	6.09441e-10	gi|999999009|ref|NZ_PUXG01000037.1|	133591	136701	-	3110	C6H63_RS10445	-	-	COG4932	M	-	WP_122481892.1 signal peptide protein [Limosilactobacillus reuteri] &gt;RMX25321.1 signal peptide protein [Limosilactobacillus reuteri] &gt;TGB12774.1 signal peptide protein [Limosilactobacillus reuteri]	-	-	-	-	-	-	-
gene-C6H63_RS05610	2705.94	3516.43	1895.45	0.539028	-0.891567	4.41312e-11	8.0659e-10	gi|999999004|ref|NZ_PUXG01000020.1|	314284	314715	-	431	C6H63_RS05610	-	K13993	3FB63	O	sp|Q03928|HSP18_CLOAB 18 kDa heat shock protein OS=Clostridium acetobutylicum (strain ATCC 824 / DSM 792 / JCM 1419 / LMG 5710 / VKM B-1787) OX=272562 GN=hsp18 PE=2 SV=1	WP_066035893.1 Hsp20/alpha crystallin family protein [Limosilactobacillus reuteri] &gt;GFI59422.1 acid shock protein [Lactobacillaceae bacterium] &gt;MBU5282985.1 Hsp20/alpha crystallin family protein [Limosilactobacillus reuteri] &gt;OCX46901.1 heat-shock protein Hsp20 [Limosilactobacillus reuteri] &gt;RMX27450.1 Hsp20/alpha crystallin family protein [Limosilactobacillus reuteri] &gt;TGB08839.1 …	-	-	VFG023892(gi:315442827) (hspX) molecular chaperone [Alpha-crystallin (CVF294)] [Mycobacterium gilvum Spyr1]	-	-	-	-
gene-C6H63_RS00235	132.529	72.527	192.531	2.65462	1.4085	6.1518e-11	1.11099e-09	gi|999999037|ref|NZ_PUXG01000001.1|	42603	42968	+	365	rplL	GO:0044444;GO:0043603;GO:1901566;GO:1990904;GO:0003674;GO:1901576;GO:0043228;GO:0044238;GO:0044271;GO:0034645;GO:0044249;GO:0006412;GO:0005575;GO:0009059;GO:0034641;GO:0005623;GO:0043604;GO:0043043;GO:0005198;GO:0006807;GO:0005737;GO:0044237;GO:0071704;GO:0043226;GO:0043170;GO:0019538;GO:0043232;GO:1901564;GO:0043229;GO:0044267;GO:0010467;GO:0044260;GO:0044424;GO:0006518;GO:0044464;GO:0032991;GO:…	K02935	3F6YA	J	sp|B2G5T7|RL7_LACRJ 50S ribosomal protein L7/L12 OS=Lactobacillus reuteri (strain JCM 1112) OX=557433 GN=rplL PE=3 SV=1	WP_003666310.1 MULTISPECIES: 50S ribosomal protein L7/L12 [Lactobacillaceae] &gt;A5VIB0.1 RecName: Full=50S ribosomal protein L7/L12 [Limosilactobacillus reuteri subsp. reuteri] &gt;B2G5T7.1 RecName: Full=50S ribosomal protein L7/L12 [Lactobacillus reuteri JCM 1112] &gt;MBB1095871.1 50S ribosomal protein L7/L12 [Limosilactobacillus agrestis] &gt;MBB1098437.1 50S ribosomal protein L7/L12 [Limosila…	-	P9WHE3|PHI:7583|Rv0652_(rplL)|1773|Mycobacterium_tuberculosis|increased_virulence_(hypervirulence)	-	GO:0043603//cellular amide metabolic process;GO:1901566//organonitrogen compound biosynthetic process;GO:1901576//organic substance biosynthetic process;GO:0044238//primary metabolic process;GO:0044271//cellular nitrogen compound biosynthetic process;GO:0034645//cellular macromolecule biosynthetic process;GO:0044249//cellular biosynthetic process;GO:0006412//translation;GO:0009059//macromolecule …	GO:0044444//obsolete cytoplasmic part;GO:1990904//ribonucleoprotein complex;GO:0043228//non-membrane-bounded organelle;GO:0005575//cellular_component;GO:0005623//obsolete cell;GO:0005737//cytoplasm;GO:0043226//organelle;GO:0043232//intracellular non-membrane-bounded organelle;GO:0043229//intracellular organelle;GO:0044424//obsolete intracellular part;GO:0044464//obsolete cell part;GO:0032991//pro…	GO:0003674//molecular_function;GO:0005198//structural molecule activity;GO:0003735//structural constituent of ribosome;	ko03010(Ribosome)
gene-C6H63_RS10675	403.058	522.563	283.554	0.542622	-0.881982	7.87965e-11	1.40629e-09	gi|999999009|ref|NZ_PUXG01000037.1|	178284	180689	-	2405	rnr	GO:0044464;GO:0044424;GO:0046483;GO:0003824;GO:0008152;GO:0008150;GO:0005622;GO:0016788;GO:0009987;GO:0004527;GO:0008859;GO:0003723;GO:0006139;GO:0044237;GO:0071704;GO:0005488;GO:0003676;GO:0004532;GO:1901363;GO:0043170;GO:0005575;GO:0097159;GO:0044238;GO:0004518;GO:0008408;GO:0005737;GO:0006807;GO:0016070;GO:0005623;GO:0090304;GO:0090503;GO:0034641;GO:0090501;GO:0006725;GO:0016796;GO:0016896;GO:…	K12573	3F4EC	J	sp|Q9CH00|RNR1_LACLA Ribonuclease R 1 OS=Lactococcus lactis subsp. lactis (strain IL1403) OX=272623 GN=rnr1 PE=3 SV=1	WP_122481914.1 ribonuclease R [Limosilactobacillus reuteri] &gt;RMX25363.1 ribonuclease R [Limosilactobacillus reuteri] &gt;TGB12732.1 ribonuclease R [Limosilactobacillus reuteri]	-	Q2V086|PHI:862|ClaSSD1|5462|Colletotrichum_lagenaria|loss_of_pathogenicity	-	GO:0046483//heterocycle metabolic process;GO:0008152//metabolic process;GO:0008150//biological_process;GO:0009987//cellular process;GO:0006139//nucleobase-containing compound metabolic process;GO:0044237//cellular metabolic process;GO:0071704//organic substance metabolic process;GO:0043170//macromolecule metabolic process;GO:0044238//primary metabolic process;GO:0006807//nitrogen compound metabol…	GO:0044464//obsolete cell part;GO:0044424//obsolete intracellular part;GO:0005622//intracellular anatomical structure;GO:0005575//cellular_component;GO:0005737//cytoplasm;GO:0005623//obsolete cell;	GO:0003824//catalytic activity;GO:0016788//hydrolase activity, acting on ester bonds;GO:0004527//exonuclease activity;GO:0008859//exoribonuclease II activity;GO:0003723//RNA binding;GO:0005488//binding;GO:0003676//nucleic acid binding;GO:0004532//exoribonuclease activity;GO:1901363//heterocyclic compound binding;GO:0097159//organic cyclic compound binding;GO:0004518//nuclease activity;GO:0008408/…	ko03018(RNA degradation)
gene-C6H63_RS03470	905.523	679.546	1131.5	1.66508	0.735595	8.20845e-11	1.44793e-09	gi|999999014|ref|NZ_PUXG01000019.1|	1705	3570	-	1865	dnaK	GO:0005515;GO:0035639;GO:0006457;GO:0003674;GO:0030246;GO:0032553;GO:0032555;GO:0005524;GO:0043168;GO:0001871;GO:2001065;GO:0000166;GO:0005623;GO:0005575;GO:0097159;GO:0098743;GO:1901265;GO:0030247;GO:0017076;GO:0043167;GO:1901363;GO:0051704;GO:0098630;GO:0036094;GO:0009986;GO:0005488;GO:0097367;GO:0008150;GO:0009987;GO:0032559;GO:0044464;GO:0008144;GO:0030554;GO:0051082	K04043	3F48C	O	sp|B2G6W3|DNAK_LACRJ Chaperone protein DnaK OS=Lactobacillus reuteri (strain JCM 1112) OX=557433 GN=dnaK PE=3 SV=1	WP_003668169.1 molecular chaperone DnaK [Limosilactobacillus reuteri] &gt;A5VJE7.1 RecName: Full=Chaperone protein DnaK; AltName: Full=HSP70; AltName: Full=Heat shock 70 kDa protein; AltName: Full=Heat shock protein 70 [Limosilactobacillus reuteri subsp. reuteri] &gt;B2G6W3.1 RecName: Full=Chaperone protein DnaK; AltName: Full=HSP70; AltName: Full=Heat shock 70 kDa protein; AltName: Full=Heat sho…	-	A7U5U4|PHI:2058|LHS1|318829|Magnaporthe_oryzae|reduced_virulence	VFG043573(gi:15605121) (CT396) molecular chaperone DnaK [Hsp70 (AI392)] [Chlamydia trachomatis D/UW-3/CX]	GO:0006457//protein folding;GO:0098743//cell aggregation;GO:0051704//obsolete multi-organism process;GO:0098630//aggregation of unicellular organisms;GO:0008150//biological_process;GO:0009987//cellular process;	GO:0005623//obsolete cell;GO:0005575//cellular_component;GO:0009986//cell surface;GO:0044464//obsolete cell part;	GO:0005515//protein binding;GO:0035639//purine ribonucleoside triphosphate binding;GO:0003674//molecular_function;GO:0030246//carbohydrate binding;GO:0032553//ribonucleotide binding;GO:0032555//purine ribonucleotide binding;GO:0005524//ATP binding;GO:0043168//anion binding;GO:0001871//obsolete pattern binding;GO:2001065//mannan binding;GO:0000166//nucleotide binding;GO:0097159//organic cyclic com…	ko03018(RNA degradation)
gene-C6H63_RS05595	324.205	427.082	221.328	0.518232	-0.948329	9.07164e-11	1.5818e-09	gi|999999004|ref|NZ_PUXG01000020.1|	309819	311654	-	1835	lepA	GO:0001882;GO:0032555;GO:0071944;GO:0035639;GO:0032561;GO:1901566;GO:0032549;GO:1901576;GO:0044249;GO:0006412;GO:0005525;GO:0005575;GO:0044238;GO:1901265;GO:0017076;GO:0044271;GO:0006807;GO:0016020;GO:0009059;GO:0034641;GO:0016818;GO:0071704;GO:0005488;GO:0097367;GO:1901363;GO:1901564;GO:0043167;GO:0005886;GO:0019538;GO:0044260;GO:0006518;GO:0044464;GO:0010467;GO:0008150;GO:0003824;GO:0009987;GO:…	K03596	3F3Z1	M	sp|B2G6W5|LEPA_LACRJ Elongation factor 4 OS=Lactobacillus reuteri (strain JCM 1112) OX=557433 GN=lepA PE=3 SV=1	AGR64125.1 GTP-binding protein LepA [Lactobacillus reuteri TD1]	gb|AAA20117.1|ARO:3000195|tetB(P) [Clostridium perfringens]	W8TRT9|PHI:10282|TufA|1280|Staphylococcus_aureus|increased_virulence_(hypervirulence)__unaffected_pathogenicity	VFG016483(gi:13508404) (tuf) elongation factor Tu [Fibronectin-binding protein (AI171)] [Mycoplasma pneumoniae M129]	GO:1901566//organonitrogen compound biosynthetic process;GO:1901576//organic substance biosynthetic process;GO:0044249//cellular biosynthetic process;GO:0006412//translation;GO:0044238//primary metabolic process;GO:0044271//cellular nitrogen compound biosynthetic process;GO:0006807//nitrogen compound metabolic process;GO:0009059//macromolecule biosynthetic process;GO:0034641//cellular nitrogen co…	GO:0071944//cell periphery;GO:0005575//cellular_component;GO:0016020//membrane;GO:0005886//plasma membrane;GO:0044464//obsolete cell part;GO:0005623//obsolete cell;	GO:0001882//nucleoside binding;GO:0032555//purine ribonucleotide binding;GO:0035639//purine ribonucleoside triphosphate binding;GO:0032561//guanyl ribonucleotide binding;GO:0032549//ribonucleoside binding;GO:0005525//GTP binding;GO:1901265//nucleoside phosphate binding;GO:0017076//purine nucleotide binding;GO:0016818//hydrolase activity, acting on acid anhydrides, in phosphorus-containing anhydri…	-
gene-C6H63_RS01085	63.4954	25.5276	101.463	3.97464	1.99082	1.06257e-10	1.83172e-09	gi|999999015|ref|NZ_PUXG01000004.1|	59777	61906	-	2129	C6H63_RS01085	GO:0043167;GO:0044281;GO:0044283;GO:0005886;GO:0071554;GO:0070394;GO:0044038;GO:0071704;GO:0005488;GO:0043169;GO:0016788;GO:0008150;GO:0003824;GO:0006082;GO:0016021;GO:0009987;GO:0044260;GO:0044464;GO:0046872;GO:0044036;GO:1901576;GO:0071944;GO:0016020;GO:0009273;GO:0046374;GO:0009059;GO:0044249;GO:0008484;GO:0005575;GO:0031224;GO:0043170;GO:0044425;GO:0044237;GO:0005576;GO:0045229;GO:1901137;GO:…	K19005	3F3R7	M	sp|Q797B3|LTAS1_BACSU Lipoteichoic acid synthase 1 OS=Bacillus subtilis (strain 168) OX=224308 GN=ltaS1 PE=1 SV=1	WP_003665059.1 LTA synthase family protein [Limosilactobacillus reuteri] &gt;ANU52109.1 alkaline phosphatase [Limosilactobacillus reuteri] &gt;EDX43214.1 sulfatase [Limosilactobacillus reuteri subsp. rodentium] &gt;KEK14090.1 alkaline phosphatase [Limosilactobacillus reuteri] &gt;KEQ21016.1 alkaline phosphatase [Limosilactobacillus reuteri] &gt;MRG63315.1 sulfatase-like hydrolase/transferase [Lim…	-	W8TNJ3|PHI:5354|LtaS|1280|Staphylococcus_aureus|increased_virulence_(hypervirulence)	VFG038161(gi:407930986) (M3Q_302) glutamate dehydrogenase [Capsule (CVF775)] [Acinetobacter baumannii TYTH-1]	GO:0044281//small molecule metabolic process;GO:0044283//small molecule biosynthetic process;GO:0071554//cell wall organization or biogenesis;GO:0070394//lipoteichoic acid metabolic process;GO:0044038//cell wall macromolecule biosynthetic process;GO:0071704//organic substance metabolic process;GO:0008150//biological_process;GO:0006082//organic acid metabolic process;GO:0009987//cellular process;G…	GO:0005886//plasma membrane;GO:0016021//integral component of membrane;GO:0044464//obsolete cell part;GO:0071944//cell periphery;GO:0016020//membrane;GO:0005575//cellular_component;GO:0031224//intrinsic component of membrane;GO:0044425//obsolete membrane part;GO:0005576//extracellular region;GO:0005623//obsolete cell;	GO:0043167//ion binding;GO:0005488//binding;GO:0043169//cation binding;GO:0016788//hydrolase activity, acting on ester bonds;GO:0003824//catalytic activity;GO:0046872//metal ion binding;GO:0008484//sulfuric ester hydrolase activity;GO:0016787//hydrolase activity;GO:0003674//molecular_function;GO:0016740//transferase activity;	ko00561(Glycerolipid metabolism)
gene-C6H63_RS01120	567.085	412.376	721.795	1.75033	0.807629	1.41351e-10	2.40932e-09	gi|999999016|ref|NZ_PUXG01000005.1|	3583	4269	-	686	C6H63_RS01120	GO:0019439;GO:0006807;GO:0046364;GO:2001065;GO:0034641;GO:0016052;GO:0005575;GO:0009206;GO:0009199;GO:0030247;GO:0034404;GO:0043436;GO:1901576;GO:0051171;GO:1901566;GO:0019693;GO:0050794;GO:0005975;GO:0016868;GO:0019318;GO:0009179;GO:0009141;GO:0009132;GO:0006082;GO:0009987;GO:0044464;GO:0046394;GO:0034654;GO:0009894;GO:0004619;GO:0009156;GO:0009127;GO:0044283;GO:0090407;GO:0019219;GO:1901564;GO:…	K01834	3F3SK	G	sp|Q88T35|GPMA2_LACPL 2,3-bisphosphoglycerate-dependent phosphoglycerate mutase 2 OS=Lactobacillus plantarum (strain ATCC BAA-793 / NCIMB 8826 / WCFS1) OX=220668 GN=gpmA2 PE=3 SV=1	WP_122480831.1 2,3-diphosphoglycerate-dependent phosphoglycerate mutase [Limosilactobacillus reuteri] &gt;MRH72474.1 2,3-diphosphoglycerate-dependent phosphoglycerate mutase [Limosilactobacillus reuteri] &gt;MRH80671.1 2,3-diphosphoglycerate-dependent phosphoglycerate mutase [Limosilactobacillus reuteri] &gt;RMX28012.1 2,3-diphosphoglycerate-dependent phosphoglycerate mutase [Limosilactobacillus …	-	-	-	GO:0019439//aromatic compound catabolic process;GO:0006807//nitrogen compound metabolic process;GO:0046364//monosaccharide biosynthetic process;GO:0034641//cellular nitrogen compound metabolic process;GO:0016052//carbohydrate catabolic process;GO:0009206//purine ribonucleoside triphosphate biosynthetic process;GO:0009199//ribonucleoside triphosphate metabolic process;GO:0034404//nucleobase-contai…	GO:0005575//cellular_component;GO:0044464//obsolete cell part;GO:0005737//cytoplasm;GO:0005829//cytosol;GO:0005623//obsolete cell;GO:0044444//obsolete cytoplasmic part;GO:0009986//cell surface;GO:0005622//intracellular anatomical structure;GO:0044424//obsolete intracellular part;	GO:2001065//mannan binding;GO:0030247//polysaccharide binding;GO:0016868//intramolecular transferase activity, phosphotransferases;GO:0004619//phosphoglycerate mutase activity;GO:0016853//isomerase activity;GO:0030246//carbohydrate binding;GO:0046538//2,3-bisphosphoglycerate-dependent phosphoglycerate mutase activity;GO:0003824//catalytic activity;GO:0016866//intramolecular transferase activity;G…	ko00680(Methane metabolism);ko00260(Glycine, serine and threonine metabolism);ko00010(Glycolysis / Gluconeogenesis)
gene-C6H63_RS04910	70.7697	30.9223	110.617	3.57726	1.83885	1.55517e-10	2.62132e-09	gi|999999004|ref|NZ_PUXG01000020.1|	165644	166063	-	419	C6H63_RS04910	-	K05338	3F6PC	S	sp|Q814J2|LRGA_BACCR Antiholin-like protein LrgA OS=Bacillus cereus (strain ATCC 14579 / DSM 31 / CCUG 7414 / JCM 2152 / NBRC 15305 / NCIMB 9373 / NCTC 2599 / NRRL B-3711) OX=226900 GN=lrgA PE=3 SV=1	WP_003666169.1 MULTISPECIES: CidA/LrgA family protein [Limosilactobacillus] &gt;MBB1095440.1 CidA/LrgA family protein [Limosilactobacillus agrestis] &gt;MBB1109871.1 CidA/LrgA family protein [Limosilactobacillus balticus] &gt;MBD5090395.1 CidA/LrgA family protein [Lactobacillus sp.] &gt;CUR38658.1 Antiholin-like protein LrgA [Limosilactobacillus reuteri subsp. porcinus] &gt;GFI59536.1 antiholin-l…	-	-	-	-	-	-	ko02020(Two-component system)
gene-C6H63_RS02510	1075.25	1328.82	821.681	0.618354	-0.693496	4.03397e-10	6.72477e-09	gi|999999031|ref|NZ_PUXG01000016.1|	79286	80722	+	1436	C6H63_RS02510	-	K08659	3F3M4	E	sp|Q48841|PEPD_LATSK Probable dipeptidase OS=Latilactobacillus sakei OX=1599 PE=3 SV=1	WP_122480996.1 C69 family dipeptidase [Limosilactobacillus reuteri] &gt;RMX27721.1 dipeptidase [Limosilactobacillus reuteri] &gt;TGB12020.1 C69 family dipeptidase [Limosilactobacillus reuteri]	-	-	VFG043605(gi:157150938) (abpB) amylase-binding protein B [amylase-binding protein B (AbpB) (AI437)] [Streptococcus gordonii str. Challis substr. CH1]	-	-	-	-
gene-C6H63_RS06865	331.079	431.614	230.543	0.534142	-0.904705	5.5489e-10	9.14966e-09	gi|999999010|ref|NZ_PUXG01000025.1|	42327	43628	-	1301	C6H63_RS06865	GO:0016462;GO:0097159;GO:0044085;GO:0017111;GO:0043168;GO:0005737;GO:0022613;GO:0000166;GO:0005623;GO:0071840;GO:0008186;GO:0005524;GO:0140098;GO:0004386;GO:0016887;GO:0016787;GO:0032553;GO:0003674;GO:0046483;GO:0008152;GO:0036094;GO:0006139;GO:0044237;GO:0003676;GO:0016817;GO:0043170;GO:0005575;GO:0044238;GO:1901265;GO:0017076;GO:0016070;GO:0006807;GO:0042623;GO:0016818;GO:0090304;GO:0034641;GO:…	-	3F4K8	L	sp|Q81E85|CSHC_BACCR DEAD-box ATP-dependent RNA helicase CshC OS=Bacillus cereus (strain ATCC 14579 / DSM 31 / CCUG 7414 / JCM 2152 / NBRC 15305 / NCIMB 9373 / NCTC 2599 / NRRL B-3711) OX=226900 GN=cshC PE=2 SV=1	WP_122481478.1 DEAD/DEAH box helicase [Limosilactobacillus reuteri] &gt;RMX26770.1 helicase [Limosilactobacillus reuteri] &gt;TGB10501.1 DEAD/DEAH box helicase [Limosilactobacillus reuteri]	-	Q8Y755|PHI:7619|Lmo1450|1639|Listeria_monocytogenes|increased_virulence_(hypervirulence)	-	GO:0044085//cellular component biogenesis;GO:0022613//ribonucleoprotein complex biogenesis;GO:0071840//cellular component organization or biogenesis;GO:0046483//heterocycle metabolic process;GO:0008152//metabolic process;GO:0006139//nucleobase-containing compound metabolic process;GO:0044237//cellular metabolic process;GO:0043170//macromolecule metabolic process;GO:0044238//primary metabolic proc…	GO:0005737//cytoplasm;GO:0005623//obsolete cell;GO:0005575//cellular_component;GO:0044464//obsolete cell part;GO:0044424//obsolete intracellular part;GO:0005622//intracellular anatomical structure;	GO:0016462//pyrophosphatase activity;GO:0097159//organic cyclic compound binding;GO:0017111//nucleoside-triphosphatase activity;GO:0043168//anion binding;GO:0000166//nucleotide binding;GO:0008186//ATP-dependent activity, acting on RNA;GO:0005524//ATP binding;GO:0140098//catalytic activity, acting on RNA;GO:0004386//helicase activity;GO:0016887//ATP hydrolysis activity;GO:0016787//hydrolase activi…	-
gene-C6H63_RS05760	15.0239	28.0259	2.02187	0.0721429	-3.793	6.3767e-10	1.03311e-08	gi|999999004|ref|NZ_PUXG01000020.1|	346751	348586	-	1835	C6H63_RS05760	-	-	3FB8J	S	-	WP_191990614.1 minor capsid protein [Limosilactobacillus reuteri]	-	-	-	-	-	-	-
gene-C6H63_RS00205	88.0886	44.6966	131.481	2.94162	1.55661	6.40158e-10	1.03311e-08	gi|999999037|ref|NZ_PUXG01000001.1|	36427	36852	+	425	rplK	GO:0009987;GO:0005622;GO:0008150;GO:0006996;GO:0071826;GO:0010467;GO:0044464;GO:0032991;GO:0006518;GO:0044260;GO:0044424;GO:0042254;GO:0019538;GO:0019843;GO:1901363;GO:1901564;GO:0050896;GO:0003723;GO:0005488;GO:0071704;GO:0043226;GO:0015934;GO:0034641;GO:0009059;GO:0006807;GO:0044445;GO:0044271;GO:0022607;GO:0044238;GO:0005575;GO:0006412;GO:0044249;GO:1901576;GO:0034622;GO:1990904;GO:0022625;GO:…	K02867	3F64I	J	sp|B2G5T1|RL11_LACRJ 50S ribosomal protein L11 OS=Lactobacillus reuteri (strain JCM 1112) OX=557433 GN=rplK PE=3 SV=1	WP_003666299.1 MULTISPECIES: 50S ribosomal protein L11 [Lactobacillaceae] &gt;A5VIA4.1 RecName: Full=50S ribosomal protein L11 [Limosilactobacillus reuteri subsp. reuteri] &gt;B2G5T1.1 RecName: Full=50S ribosomal protein L11 [Lactobacillus reuteri JCM 1112] &gt;MBB1095877.1 50S ribosomal protein L11 [Limosilactobacillus agrestis] &gt;MBB1109376.1 50S ribosomal protein L11 [Limosilactobacillus bal…	-	-	-	GO:0009987//cellular process;GO:0008150//biological_process;GO:0006996//organelle organization;GO:0071826//ribonucleoprotein complex subunit organization;GO:0010467//gene expression;GO:0006518//peptide metabolic process;GO:0044260//cellular macromolecule metabolic process;GO:0042254//ribosome biogenesis;GO:0019538//protein metabolic process;GO:1901564//organonitrogen compound metabolic process;GO…	GO:0005622//intracellular anatomical structure;GO:0044464//obsolete cell part;GO:0032991//protein-containing complex;GO:0044424//obsolete intracellular part;GO:0043226//organelle;GO:0015934//large ribosomal subunit;GO:0044445//obsolete cytosolic part;GO:0005575//cellular_component;GO:1990904//ribonucleoprotein complex;GO:0022625//cytosolic large ribosomal subunit;GO:0043228//non-membrane-bounded …	GO:0019843//rRNA binding;GO:1901363//heterocyclic compound binding;GO:0003723//RNA binding;GO:0005488//binding;GO:0003735//structural constituent of ribosome;GO:0003676//nucleic acid binding;GO:0005198//structural molecule activity;GO:0097159//organic cyclic compound binding;GO:0003674//molecular_function;	ko03010(Ribosome)
gene-C6H63_RS09775	117.687	65.6444	169.729	2.58558	1.37049	6.48419e-10	1.03542e-08	gi|999999029|ref|NZ_PUXG01000035.1|	271758	272282	+	524	C6H63_RS09775	-	-	3F58J	S	-	WP_003664221.1 DUF308 domain-containing protein [Limosilactobacillus reuteri] &gt;AGN98872.1 acid-resistance membrane protein [Lactobacillus reuteri I5007] &gt;AMY14710.1 hypothetical protein ADV92_09380 [Limosilactobacillus reuteri] &gt;EDX42649.1 conserved hypothetical membrane spanning protein [Limosilactobacillus reuteri subsp. rodentium] &gt;KEK14473.1 membrane protein [Limosilactobacillus r…	-	-	-	-	-	-	-
gene-C6H63_RS00810	340.98	442.205	239.754	0.542179	-0.88316	7.6256e-10	1.205e-08	gi|999999015|ref|NZ_PUXG01000004.1|	4507	7038	-	2531	C6H63_RS00810	GO:0043167;GO:0140096;GO:1901564;GO:0019538;GO:0008270;GO:0043170;GO:0005488;GO:0071704;GO:0008237;GO:0008152;GO:0003824;GO:0008150;GO:0043169;GO:0005622;GO:0044464;GO:0044424;GO:0008238;GO:0070011;GO:0016787;GO:0003674;GO:0046872;GO:0046914;GO:0004177;GO:0005737;GO:0008233;GO:0006807;GO:0005623;GO:0006508;GO:0005575;GO:0044238	K01256	3F3UH	E	sp|Q10730|AMPN_LACHE Aminopeptidase N OS=Lactobacillus helveticus OX=1587 GN=pepN PE=3 SV=1	WP_122480798.1 M1 family metallopeptidase [Limosilactobacillus reuteri] &gt;RMX28064.1 peptidase [Limosilactobacillus reuteri] &gt;TGB10229.1 M1 family peptidase [Limosilactobacillus reuteri]	-	L7N655|PHI:3630|PepN|1773|Mycobacterium_tuberculosis|increased_virulence_(hypervirulence)	-	GO:1901564//organonitrogen compound metabolic process;GO:0019538//protein metabolic process;GO:0043170//macromolecule metabolic process;GO:0071704//organic substance metabolic process;GO:0008152//metabolic process;GO:0008150//biological_process;GO:0006807//nitrogen compound metabolic process;GO:0006508//proteolysis;GO:0044238//primary metabolic process;	GO:0005622//intracellular anatomical structure;GO:0044464//obsolete cell part;GO:0044424//obsolete intracellular part;GO:0005737//cytoplasm;GO:0005623//obsolete cell;GO:0005575//cellular_component;	GO:0043167//ion binding;GO:0140096//catalytic activity, acting on a protein;GO:0008270//zinc ion binding;GO:0005488//binding;GO:0008237//metallopeptidase activity;GO:0003824//catalytic activity;GO:0043169//cation binding;GO:0008238//exopeptidase activity;GO:0070011//peptidase activity;GO:0016787//hydrolase activity;GO:0003674//molecular_function;GO:0046872//metal ion binding;GO:0046914//transitio…	ko00480(Glutathione metabolism)
gene-C6H63_RS08970	225.556	301.115	149.996	0.498136	-1.00539	7.94546e-10	1.2426e-08	gi|999999029|ref|NZ_PUXG01000035.1|	118278	119297	-	1019	C6H63_RS08970	GO:2000112;GO:0008150;GO:0009987;GO:0031326;GO:0044260;GO:0034654;GO:0003677;GO:0018130;GO:0010467;GO:0019219;GO:1901363;GO:0006355;GO:0046352;GO:0065007;GO:0071704;GO:0005488;GO:0019222;GO:0016070;GO:0006807;GO:0090304;GO:0009059;GO:0034641;GO:0016052;GO:0044249;GO:0044271;GO:0044238;GO:0051171;GO:1901576;GO:1901360;GO:0006725;GO:0050794;GO:0031323;GO:0005975;GO:0008152;GO:0019438;GO:1901575;GO:…	K02529	3F3PB	K	sp|Q7WTB0|LACR_LACHE HTH-type transcriptional regulator LacR OS=Lactobacillus helveticus OX=1587 GN=lacR PE=2 SV=1	WP_167810090.1 LacI family DNA-binding transcriptional regulator [Limosilactobacillus reuteri]	-	P99175|PHI:11270|CcpA|1280|Staphylococcus_aureus|reduced_virulence	VFG045668(gi:397699344) (EFD32_0765) bacterial regulatory protein, LacI family protein [BopD (CVF615)] [Enterococcus faecalis D32]	GO:2000112//regulation of cellular macromolecule biosynthetic process;GO:0008150//biological_process;GO:0009987//cellular process;GO:0031326//regulation of cellular biosynthetic process;GO:0044260//cellular macromolecule metabolic process;GO:0034654//nucleobase-containing compound biosynthetic process;GO:0018130//heterocycle biosynthetic process;GO:0010467//gene expression;GO:0019219//regulation …	-	GO:0003677//DNA binding;GO:1901363//heterocyclic compound binding;GO:0005488//binding;GO:0003676//nucleic acid binding;GO:0097159//organic cyclic compound binding;GO:0003674//molecular_function;	-
gene-C6H63_RS01210	14.5134	27.9692	1.05764	0.0378143	-4.72493	9.88179e-10	1.52966e-08	gi|999999016|ref|NZ_PUXG01000005.1|	25164	25805	-	641	pyrE	GO:0019637;GO:0006796;GO:0009174;GO:0046132;GO:0009124;GO:1901135;GO:0006221;GO:0003674;GO:0006213;GO:1901362;GO:0009163;GO:0009161;GO:0009123;GO:0009173;GO:0042455;GO:0046049;GO:0016740;GO:0009130;GO:0009058;GO:0019438;GO:0072528;GO:1901137;GO:0008152;GO:1901293;GO:0046483;GO:0004588;GO:0006220;GO:0044205;GO:0009116;GO:0044237;GO:0006139;GO:0006793;GO:0034641;GO:0006807;GO:0055086;GO:0044238;GO:…	K00762	3F487	F	sp|P25972|PYRE_BACSU Orotate phosphoribosyltransferase OS=Bacillus subtilis (strain 168) OX=224308 GN=pyrE PE=3 SV=1	WP_016497172.1 orotate phosphoribosyltransferase [Limosilactobacillus reuteri] &gt;AGO00041.1 orotate phosphoribosyltransferase [Lactobacillus reuteri I5007] &gt;MBC6910791.1 orotate phosphoribosyltransferase [Limosilactobacillus reuteri] &gt;MBU5283168.1 orotate phosphoribosyltransferase [Limosilactobacillus reuteri] &gt;NME22424.1 orotate phosphoribosyltransferase [Limosilactobacillus reuteri] …	-	O74686|PHI:159|URA5|5037|Histoplasma_capsulatum|loss_of_pathogenicity	-	GO:0019637//organophosphate metabolic process;GO:0006796//phosphate-containing compound metabolic process;GO:0009174//pyrimidine ribonucleoside monophosphate biosynthetic process;GO:0046132//pyrimidine ribonucleoside biosynthetic process;GO:0009124//nucleoside monophosphate biosynthetic process;GO:1901135//carbohydrate derivative metabolic process;GO:0006221//pyrimidine nucleotide biosynthetic pr…	-	GO:0003674//molecular_function;GO:0016740//transferase activity;GO:0004588//orotate phosphoribosyltransferase activity;GO:0016763//pentosyltransferase activity;GO:0003824//catalytic activity;GO:0016757//glycosyltransferase activity;	ko00240(Pyrimidine metabolism)
gene-C6H63_RS02160	417.774	534.394	301.153	0.563541	-0.827407	1.08938e-09	1.66928e-08	gi|999999031|ref|NZ_PUXG01000016.1|	590	2143	-	1553	guaA	GO:0034654;GO:0009156;GO:0006082;GO:0009987;GO:0003922;GO:0009119;GO:0071704;GO:0097367;GO:1901363;GO:1901564;GO:0090407;GO:0009127;GO:0044283;GO:0009259;GO:1901657;GO:0017076;GO:1901265;GO:0034404;GO:0006807;GO:0034641;GO:0006520;GO:0016818;GO:0019693;GO:0032555;GO:0043436;GO:0035639;GO:1901566;GO:1901576;GO:0009126;GO:0046483;GO:1901293;GO:0019438;GO:1901068;GO:0006793;GO:0016879;GO:0044237;GO:…	K01951	3F3NV	F	sp|B2G994|GUAA_LACRJ GMP synthase [glutamine-hydrolyzing] OS=Lactobacillus reuteri (strain JCM 1112) OX=557433 GN=guaA PE=3 SV=1	WP_122480951.1 glutamine-hydrolyzing GMP synthase [Limosilactobacillus reuteri] &gt;RMX27653.1 GMP synthase (glutamine-hydrolyzing) [Limosilactobacillus reuteri] &gt;TGB10899.1 glutamine-hydrolyzing GMP synthase [Limosilactobacillus reuteri]	-	A0A0H2XK89|PHI:7346|PabA|1280|Staphylococcus_aureus|reduced_virulence	VFG047728 (FN3523_0022) carbamoyl-phosphate synthase small chain [Pyrimidine biosynthesis (CVF845)] [Francisella cf. tularensis subsp. novicida 3523]	GO:0034654//nucleobase-containing compound biosynthetic process;GO:0009156//ribonucleoside monophosphate biosynthetic process;GO:0006082//organic acid metabolic process;GO:0009987//cellular process;GO:0009119//ribonucleoside metabolic process;GO:0071704//organic substance metabolic process;GO:1901564//organonitrogen compound metabolic process;GO:0090407//organophosphate biosynthetic process;GO:00…	-	GO:0003922//GMP synthase (glutamine-hydrolyzing) activity;GO:0097367//carbohydrate derivative binding;GO:1901363//heterocyclic compound binding;GO:0017076//purine nucleotide binding;GO:1901265//nucleoside phosphate binding;GO:0016818//hydrolase activity, acting on acid anhydrides, in phosphorus-containing anhydrides;GO:0032555//purine ribonucleotide binding;GO:0035639//purine ribonucleoside triph…	ko00230(Purine metabolism)
gene-C6H63_RS09890	344.537	468.036	221.038	0.472267	-1.08233	1.12739e-09	1.71025e-08	gi|999999009|ref|NZ_PUXG01000037.1|	14033	14491	-	458	C6H63_RS09890	-	-	3F87G	-	-	WP_122481842.1 hypothetical protein [Limosilactobacillus reuteri] &gt;RMX25212.1 hypothetical protein C6H63_09900 [Limosilactobacillus reuteri] &gt;TGB12883.1 hypothetical protein E5F87_00850 [Limosilactobacillus reuteri]	-	-	-	-	-	-	-
gene-C6H63_RS05475	210.665	291.375	129.956	0.446009	-1.16486	1.16988e-09	1.75714e-08	gi|999999004|ref|NZ_PUXG01000020.1|	284767	285774	-	1007	C6H63_RS05475	GO:0005622;GO:0032559;GO:0008144;GO:0044424;GO:0044464;GO:0030554;GO:1901363;GO:0043167;GO:0036094;GO:0005488;GO:0097367;GO:0043168;GO:0005737;GO:0005623;GO:0000166;GO:0097159;GO:0005575;GO:0017076;GO:1901265;GO:0035639;GO:0032553;GO:0003674;GO:0005524;GO:0032555	K06217	3F4E7	T	sp|P46343|PHOL_BACSU PhoH-like protein OS=Bacillus subtilis (strain 168) OX=224308 GN=phoH PE=3 SV=3	WP_122481316.1 PhoH family protein [Limosilactobacillus reuteri] &gt;RMX27424.1 phosphate starvation-inducible protein PhoH [Limosilactobacillus reuteri] &gt;TGB11741.1 PhoH family protein [Limosilactobacillus reuteri] &gt;CUR38175.1 Phosphate starvation-inducible protein PhoH, predicted ATPase [Limosilactobacillus reuteri subsp. porcinus]	-	-	-	-	GO:0005622//intracellular anatomical structure;GO:0044424//obsolete intracellular part;GO:0044464//obsolete cell part;GO:0005737//cytoplasm;GO:0005623//obsolete cell;GO:0005575//cellular_component;	GO:0032559//adenyl ribonucleotide binding;GO:0008144//obsolete drug binding;GO:0030554//adenyl nucleotide binding;GO:1901363//heterocyclic compound binding;GO:0043167//ion binding;GO:0036094//small molecule binding;GO:0005488//binding;GO:0097367//carbohydrate derivative binding;GO:0043168//anion binding;GO:0000166//nucleotide binding;GO:0097159//organic cyclic compound binding;GO:0017076//purine …	-
gene-C6H63_RS00365	488.432	616.963	359.901	0.583344	-0.777582	1.37394e-09	2.0434e-08	gi|999999037|ref|NZ_PUXG01000001.1|	65999	66994	+	995	galE	GO:0050662;GO:0005488;GO:0005975;GO:0071704;GO:0044281;GO:0016854;GO:0003674;GO:0048037;GO:0016857;GO:0016853;GO:0003978;GO:0044238;GO:0019318;GO:0003824;GO:0008152;GO:0006012;GO:0008150;GO:0005996	K01784	3F3YF	M	sp|P96995|GALE_STRMU UDP-glucose 4-epimerase OS=Streptococcus mutans serotype c (strain ATCC 700610 / UA159) OX=210007 GN=galE PE=3 SV=2	WP_003666351.1 UDP-glucose 4-epimerase GalE [Limosilactobacillus reuteri] &gt;ABQ82609.1 UDP-galactose 4-epimerase [Limosilactobacillus reuteri subsp. reuteri] &gt;AGR64992.1 UDP-glucose 4-epimerase [Lactobacillus reuteri TD1] &gt;AKP00565.1 UDP-galactose 4-epimerase [Limosilactobacillus reuteri] &gt;AXX74003.1 UDP-glucose 4-epimerase GalE [Limosilactobacillus reuteri] &gt;EDX41874.1 UDP-glucose …	-	A0A097IB07|PHI:3281__PHI:4819|AS87_04050|34085|Riemerella_anatipestifer|reduced_virulence	VFG016309(gi:49481245) (galE) UDP-glucose 4-epimerase [Polysaccharide capsule (CVF567)] [Bacillus thuringiensis serovar konkukian str. 97-27]	GO:0005975//carbohydrate metabolic process;GO:0071704//organic substance metabolic process;GO:0044281//small molecule metabolic process;GO:0044238//primary metabolic process;GO:0019318//hexose metabolic process;GO:0008152//metabolic process;GO:0006012//galactose metabolic process;GO:0008150//biological_process;GO:0005996//monosaccharide metabolic process;	-	GO:0050662//obsolete coenzyme binding;GO:0005488//binding;GO:0016854//racemase and epimerase activity;GO:0003674//molecular_function;GO:0048037//obsolete cofactor binding;GO:0016857//racemase and epimerase activity, acting on carbohydrates and derivatives;GO:0016853//isomerase activity;GO:0003978//UDP-glucose 4-epimerase activity;GO:0003824//catalytic activity;	ko00541(O-Antigen nucleotide sugar biosynthesis);ko00520(Amino sugar and nucleotide sugar metabolism);ko00052(Galactose metabolism)
gene-C6H63_RS00495	7678.65	9164.13	6193.16	0.675804	-0.565322	1.41365e-09	2.08205e-08	gi|999999037|ref|NZ_PUXG01000001.1|	91618	92166	+	548	raiA	GO:0032268;GO:0010629;GO:0010556;GO:0045900;GO:0050789;GO:0022626;GO:0005840;GO:0008152;GO:0010605;GO:0031327;GO:0034248;GO:0044446;GO:0043232;GO:0044877;GO:0051172;GO:0043229;GO:0010558;GO:0005623;GO:2000113;GO:0005737;GO:0005829;GO:0010468;GO:0044444;GO:0048523;GO:0080090;GO:0060255;GO:0003674;GO:0043022;GO:0015935;GO:0009889;GO:0044391;GO:0044422;GO:0009892;GO:0043024;GO:0044464;GO:0032991;GO:…	-	3F40M	J	sp|A0A0H3GEZ8|HPF_LISM4 Ribosome hibernation promotion factor OS=Listeria monocytogenes serotype 1/2a (strain 10403S) OX=393133 GN=hpf PE=1 SV=1	WP_035155058.1 ribosome-associated translation inhibitor RaiA [Limosilactobacillus reuteri] &gt;ANU50817.1 ribosomal subunit interface protein [Limosilactobacillus reuteri] &gt;AWD61786.1 sigma-54 modulation protein [Limosilactobacillus reuteri] &gt;AXX73979.1 ribosome-associated translation inhibitor RaiA [Limosilactobacillus reuteri] &gt;KGE72960.1 sigma-54 modulation protein [Limosilactobacill…	-	D4HUY4|PHI:3674__PHI:3680|YhbH|552|Erwinia_amylovora|loss_of_pathogenicity	-	GO:0032268//regulation of cellular protein metabolic process;GO:0010629//negative regulation of gene expression;GO:0010556//regulation of macromolecule biosynthetic process;GO:0045900//negative regulation of translational elongation;GO:0050789//regulation of biological process;GO:0008152//metabolic process;GO:0010605//negative regulation of macromolecule metabolic process;GO:0031327//negative reg…	GO:0022626//cytosolic ribosome;GO:0005840//ribosome;GO:0044446//obsolete intracellular organelle part;GO:0043232//intracellular non-membrane-bounded organelle;GO:0043229//intracellular organelle;GO:0005623//obsolete cell;GO:0005737//cytoplasm;GO:0005829//cytosol;GO:0044444//obsolete cytoplasmic part;GO:0015935//small ribosomal subunit;GO:0044391//ribosomal subunit;GO:0044422//obsolete organelle p…	GO:0044877//protein-containing complex binding;GO:0003674//molecular_function;GO:0043022//ribosome binding;GO:0043024//ribosomal small subunit binding;GO:0005488//binding;GO:0043021//ribonucleoprotein complex binding;	-
gene-C6H63_RS05400	2219.63	1770.19	2669.06	1.50778	0.592423	1.60509e-09	2.34128e-08	gi|999999004|ref|NZ_PUXG01000020.1|	266132	267553	-	1421	pyk	GO:0009165;GO:0006163;GO:0019359;GO:0006725;GO:1901360;GO:0072522;GO:0046872;GO:0051186;GO:0006753;GO:0046390;GO:0016773;GO:0044238;GO:0009135;GO:0044271;GO:0006754;GO:0044249;GO:1901292;GO:0055086;GO:0006164;GO:0005488;GO:0006116;GO:0009144;GO:0032787;GO:0009201;GO:0009150;GO:1901361;GO:0009167;GO:0044281;GO:0043167;GO:0018130;GO:0030554;GO:0044424;GO:0008144;GO:0019363;GO:0009117;GO:0044270;GO:…	K00873	3F3JU	G	sp|P34038|KPYK_LACDE Pyruvate kinase OS=Lactobacillus delbrueckii subsp. bulgaricus OX=1585 GN=pyk PE=1 SV=3	WP_003665875.1 MULTISPECIES: pyruvate kinase [Limosilactobacillus] &gt;MBB1109533.1 pyruvate kinase [Limosilactobacillus balticus] &gt;GFI59328.1 pyruvate kinase [Lactobacillaceae bacterium] &gt;ABQ83015.1 pyruvate kinase [Limosilactobacillus reuteri subsp. reuteri] &gt;AGN99367.1 pyruvate kinase [Lactobacillus reuteri I5007] &gt;AGR64159.1 pyruvate kinase [Lactobacillus reuteri TD1]	-	A0A2T6IKH7|PHI:9351|Pyk1|5811|Toxoplasma_gondii|reduced_virulence	-	GO:0009165//nucleotide biosynthetic process;GO:0006163//purine nucleotide metabolic process;GO:0019359//nicotinamide nucleotide biosynthetic process;GO:0006725//cellular aromatic compound metabolic process;GO:1901360//organic cyclic compound metabolic process;GO:0072522//purine-containing compound biosynthetic process;GO:0051186//obsolete cofactor metabolic process;GO:0006753//nucleoside phosphat…	GO:0044424//obsolete intracellular part;GO:0005622//intracellular anatomical structure;GO:0005575//cellular_component;GO:0044464//obsolete cell part;GO:0044444//obsolete cytoplasmic part;GO:0005623//obsolete cell;GO:0005829//cytosol;GO:0005737//cytoplasm;GO:0009986//cell surface;	GO:0046872//metal ion binding;GO:0016773//phosphotransferase activity, alcohol group as acceptor;GO:0005488//binding;GO:0043167//ion binding;GO:0030554//adenyl nucleotide binding;GO:0008144//obsolete drug binding;GO:0032559//adenyl ribonucleotide binding;GO:0003824//catalytic activity;GO:0005524//ATP binding;GO:0003674//molecular_function;GO:0097159//organic cyclic compound binding;GO:0000166//nu…	ko00620(Pyruvate metabolism);ko00010(Glycolysis / Gluconeogenesis)
gene-C6H63_RS10345	452.096	330.588	573.603	1.7351	0.795021	2.09043e-09	3.02017e-08	gi|999999009|ref|NZ_PUXG01000037.1|	112192	112899	-	707	atpB	GO:0009201;GO:0044281;GO:0015405;GO:0019829;GO:0009150;GO:0009167;GO:0042626;GO:0009144;GO:0009260;GO:0003824;GO:0005622;GO:0033177;GO:0008150;GO:0018130;GO:1902600;GO:0006812;GO:0009117;GO:0044424;GO:0072522;GO:0042777;GO:1901360;GO:0046390;GO:0006753;GO:0006163;GO:0009165;GO:0006725;GO:0022804;GO:0042623;GO:0006164;GO:0055086;GO:0044271;GO:0006754;GO:0015986;GO:0044238;GO:0044249;GO:0016817;GO:…	K02108	3F3RE	C	sp|B2G685|ATP6_LACRJ ATP synthase subunit a OS=Lactobacillus reuteri (strain JCM 1112) OX=557433 GN=atpB PE=3 SV=1	WP_003666558.1 MULTISPECIES: F0F1 ATP synthase subunit A [Lactobacillaceae] &gt;A5VIQ5.1 RecName: Full=ATP synthase subunit a; AltName: Full=ATP synthase F0 sector subunit a; AltName: Full=F-ATPase subunit 6 [Limosilactobacillus reuteri subsp. reuteri] &gt;B2G685.1 RecName: Full=ATP synthase subunit a; AltName: Full=ATP synthase F0 sector subunit a; AltName: Full=F-ATPase subunit 6 [Lactobacillus…	-	A0A0F6B941|PHI:9436|AtpB|28901|Salmonella_enterica|reduced_virulence	-	GO:0009201//ribonucleoside triphosphate biosynthetic process;GO:0044281//small molecule metabolic process;GO:0009150//purine ribonucleotide metabolic process;GO:0009167//purine ribonucleoside monophosphate metabolic process;GO:0009144//purine nucleoside triphosphate metabolic process;GO:0009260//ribonucleotide biosynthetic process;GO:0008150//biological_process;GO:0018130//heterocycle biosyntheti…	GO:0005622//intracellular anatomical structure;GO:0033177//proton-transporting two-sector ATPase complex, proton-transporting domain;GO:0044424//obsolete intracellular part;GO:0031224//intrinsic component of membrane;GO:0044425//obsolete membrane part;GO:0031226//intrinsic component of plasma membrane;GO:0005886//plasma membrane;GO:0045259//proton-transporting ATP synthase complex;GO:0016021//int…	GO:0015405//ATPase-coupled transmembrane transporter activity;GO:0019829//ATPase-coupled cation transmembrane transporter activity;GO:0042626//ATPase-coupled transmembrane transporter activity;GO:0003824//catalytic activity;GO:0022804//active transmembrane transporter activity;GO:0042623//ATP hydrolysis activity;GO:0016817//hydrolase activity, acting on acid anhydrides;GO:0043492//ATPase-coupled …	ko00190(Oxidative phosphorylation)
gene-C6H63_RS02470	155.517	212.628	98.4065	0.46281	-1.11151	2.14539e-09	3.07033e-08	gi|999999031|ref|NZ_PUXG01000016.1|	69110	70012	-	902	C6H63_RS02470	-	-	3FC7F	GK	sp|Q926Y3|BGLK_LISIN Beta-glucoside kinase OS=Listeria innocua serovar 6a (strain ATCC BAA-680 / CLIP 11262) OX=272626 GN=bglK PE=1 SV=1	WP_122480990.1 ROK family protein [Limosilactobacillus reuteri] &gt;RMX27713.1 ROK family protein [Limosilactobacillus reuteri] &gt;TGB10841.1 ROK family protein [Limosilactobacillus reuteri]	-	I6Y8D3|PHI:2631|GLKA|1773|Mycobacterium_tuberculosis|reduced_virulence__unaffected_pathogenicity	-	-	-	-	-
gene-C6H63_RS05255	100.362	143.768	56.9556	0.396162	-1.33584	2.63582e-09	3.73696e-08	gi|999999004|ref|NZ_PUXG01000020.1|	238009	238923	-	914	C6H63_RS05255	-	-	3F3KT	G	sp|P42096|LACXC_LACLL Protein LacX, chromosomal OS=Lactococcus lactis subsp. lactis OX=1360 GN=lacX PE=4 SV=1	WP_122481292.1 aldose 1-epimerase family protein [Limosilactobacillus reuteri] &gt;RMX27381.1 aldose epimerase [Limosilactobacillus reuteri] &gt;TGB11697.1 aldose 1-epimerase family protein [Limosilactobacillus reuteri]	-	-	-	-	-	-	-
gene-C6H63_RS03615	148.977	207.96	89.9936	0.432745	-1.20841	2.94632e-09	4.11641e-08	gi|999999014|ref|NZ_PUXG01000019.1|	30833	31459	+	626	lexA	GO:0008150;GO:0003824;GO:2000112;GO:0033554;GO:0031326;GO:0003677;GO:0044260;GO:0032993;GO:0010467;GO:0003700;GO:0018130;GO:0048519;GO:0006355;GO:0004175;GO:0019222;GO:0005488;GO:0031324;GO:0016070;GO:0051253;GO:0006508;GO:0009059;GO:0001067;GO:0044249;GO:0044238;GO:0044271;GO:0009890;GO:1901360;GO:0009605;GO:0006725;GO:0031323;GO:0008152;GO:0050789;GO:0009058;GO:0006260;GO:0044212;GO:0140096;GO:…	K01356	3F3JG	K	sp|B2G6T4|LEXA_LACRJ LexA repressor OS=Lactobacillus reuteri (strain JCM 1112) OX=557433 GN=lexA PE=3 SV=1	WP_003666853.1 MULTISPECIES: transcriptional repressor LexA [Lactobacillaceae] &gt;MBB1110375.1 transcriptional repressor LexA [Limosilactobacillus balticus] &gt;CUR39035.1 SOS-response repressor and protease LexA [Limosilactobacillus reuteri subsp. porcinus] &gt;AEI58139.1 repressor LexA [Lactobacillus reuteri SD2112] &gt;AGR64097.1 LexA family transcriptional regulator [Lactobacillus reuteri TD…	-	-	-	GO:0008150//biological_process;GO:2000112//regulation of cellular macromolecule biosynthetic process;GO:0033554//cellular response to stress;GO:0031326//regulation of cellular biosynthetic process;GO:0044260//cellular macromolecule metabolic process;GO:0010467//gene expression;GO:0018130//heterocycle biosynthetic process;GO:0048519//negative regulation of biological process;GO:0006355//regulation…	GO:0032993//protein-DNA complex;GO:0032991//protein-containing complex;GO:0005575//cellular_component;	GO:0003824//catalytic activity;GO:0003677//DNA binding;GO:0003700//DNA-binding transcription factor activity;GO:0004175//endopeptidase activity;GO:0005488//binding;GO:0001067//transcription regulatory region nucleic acid binding;GO:0044212//transcription cis-regulatory region binding;GO:0140096//catalytic activity, acting on a protein;GO:0003676//nucleic acid binding;GO:0097159//organic cyclic co…	-
gene-C6H63_RS07315	7628.79	9080.38	6177.19	0.680279	-0.555802	2.95774e-09	4.11641e-08	gi|999999010|ref|NZ_PUXG01000025.1|	122136	123164	-	1028	adhP	GO:0055114;GO:0008152;GO:0003824;GO:0008150;GO:0043169;GO:0016491;GO:0046872;GO:0003674;GO:0008270;GO:0046914;GO:0043167;GO:0004022;GO:0016614;GO:0005488;GO:0016616	K13953	3F4PR	C	sp|P20368|ADH1_ZYMMO Alcohol dehydrogenase 1 OS=Zymomonas mobilis subsp. mobilis (strain ATCC 31821 / ZM4 / CP4) OX=264203 GN=adhA PE=1 SV=2	WP_035157169.1 alcohol dehydrogenase AdhP [Limosilactobacillus reuteri] &gt;KGE70398.1 alcohol dehydrogenase [Limosilactobacillus reuteri] &gt;MRH72226.1 alcohol dehydrogenase AdhP [Limosilactobacillus reuteri] &gt;MRH80485.1 alcohol dehydrogenase AdhP [Limosilactobacillus reuteri] &gt;PWT35888.1 alcohol dehydrogenase AdhP [Limosilactobacillus reuteri] &gt;PWT55543.1 alcohol dehydrogenase AdhP [L…	-	A7EXS0|PHI:9519|SsFdh1_(SS1G_10135)|5180|Sclerotinia_sclerotiorum|reduced_virulence	VFG030297(gi:169629170) (adhD) Probable zinc-type alcohol dehydrogenase AdhD [MymA operon (CVF649)] [Mycobacterium abscessus ATCC 19977]	GO:0055114//obsolete oxidation-reduction process;GO:0008152//metabolic process;GO:0008150//biological_process;	-	GO:0003824//catalytic activity;GO:0043169//cation binding;GO:0016491//oxidoreductase activity;GO:0046872//metal ion binding;GO:0003674//molecular_function;GO:0008270//zinc ion binding;GO:0046914//transition metal ion binding;GO:0043167//ion binding;GO:0004022//alcohol dehydrogenase (NAD+) activity;GO:0016614//oxidoreductase activity, acting on CH-OH group of donors;GO:0005488//binding;GO:0016616/…	ko00626(Naphthalene degradation);ko00625(Chloroalkane and chloroalkene degradation);ko00620(Pyruvate metabolism);ko00350(Tyrosine metabolism);ko00071(Fatty acid degradation);ko00010(Glycolysis / Gluconeogenesis)
gene-C6H63_RS01035	285.68	371.485	199.876	0.538045	-0.894202	3.39954e-09	4.68828e-08	gi|999999015|ref|NZ_PUXG01000004.1|	50479	51600	-	1121	C6H63_RS01035	-	K00005	3F4E4	C	sp|P32816|GLDA_GEOSE Glycerol dehydrogenase OS=Geobacillus stearothermophilus OX=1422 GN=gldA PE=1 SV=1	WP_122480823.1 glycerol dehydrogenase [Limosilactobacillus reuteri] &gt;RMX28108.1 glycerol dehydrogenase [Limosilactobacillus reuteri] &gt;TGB10273.1 glycerol dehydrogenase [Limosilactobacillus reuteri]	-	-	-	-	-	-	ko00640(Propanoate metabolism);ko00561(Glycerolipid metabolism)
gene-C6H63_RS01630	133.374	184.83	81.9188	0.443212	-1.17393	3.60484e-09	4.92662e-08	gi|999999021|ref|NZ_PUXG01000006.1|	49874	50329	-	455	C6H63_RS01630	GO:0006355;GO:0019219;GO:1901363;GO:0065007;GO:0005488;GO:0071704;GO:0019222;GO:0009987;GO:0031326;GO:0008150;GO:2000112;GO:0010467;GO:0018130;GO:0044260;GO:0003677;GO:0034654;GO:1901360;GO:1901576;GO:0051171;GO:0031323;GO:0050794;GO:0006725;GO:0090304;GO:0009059;GO:0034641;GO:0016070;GO:0006807;GO:0044238;GO:0044271;GO:0044249;GO:0043170;GO:0097659;GO:0003676;GO:0006139;GO:0044237;GO:0006351;GO:…	-	3F73Q	K	sp|P71036|YWNA_BACSU Putative HTH-type transcriptional regulator YwnA OS=Bacillus subtilis (strain 168) OX=224308 GN=ywnA PE=1 SV=1	WP_003674526.1 Rrf2 family transcriptional regulator [Limosilactobacillus reuteri] &gt;AMY13947.1 Rrf2 family transcriptional regulator [Limosilactobacillus reuteri] &gt;NFB11585.1 Rrf2 family transcriptional regulator [Limosilactobacillus reuteri] &gt;NME22855.1 Rrf2 family transcriptional regulator [Limosilactobacillus reuteri] &gt;OJI10340.1 Rrf2 family transcriptional regulator [Limosilactoba…	-	-	-	GO:0006355//regulation of transcription, DNA-templated;GO:0019219//regulation of nucleobase-containing compound metabolic process;GO:0065007//biological regulation;GO:0071704//organic substance metabolic process;GO:0019222//regulation of metabolic process;GO:0009987//cellular process;GO:0031326//regulation of cellular biosynthetic process;GO:0008150//biological_process;GO:2000112//regulation of c…	-	GO:1901363//heterocyclic compound binding;GO:0005488//binding;GO:0003677//DNA binding;GO:0003676//nucleic acid binding;GO:0003674//molecular_function;GO:0097159//organic cyclic compound binding;	-
gene-C6H63_RS04190	50.1153	20.559	79.6717	3.87527	1.9543	4.95425e-09	6.71036e-08	gi|999999004|ref|NZ_PUXG01000020.1|	42550	43500	+	950	C6H63_RS04190	GO:0016999;GO:0006631;GO:0044283;GO:0006633;GO:0044281;GO:0017144;GO:0018580;GO:0071704;GO:0032787;GO:0016703;GO:0016701;GO:0017000;GO:0009987;GO:0006082;GO:0004312;GO:0003824;GO:0008150;GO:0005622;GO:0044464;GO:0044424;GO:0046394;GO:1901576;GO:0043436;GO:0016747;GO:0044255;GO:0016491;GO:0044238;GO:0005575;GO:0044249;GO:0016420;GO:0044237;GO:0009058;GO:0055114;GO:0016053;GO:0008152;GO:0019752;GO:…	K00645	3F3W9	I	sp|P71019|FABD_BACSU Malonyl CoA-acyl carrier protein transacylase OS=Bacillus subtilis (strain 168) OX=224308 GN=fabD PE=3 SV=2	WP_035168650.1 ACP S-malonyltransferase [Limosilactobacillus reuteri] &gt;KEK15398.1 ACP S-malonyltransferase [Limosilactobacillus reuteri] &gt;MRI08375.1 acyltransferase domain-containing protein [Limosilactobacillus reuteri] &gt;RMX27185.1 ACP S-malonyltransferase [Limosilactobacillus reuteri] &gt;TGB12536.1 ACP S-malonyltransferase [Limosilactobacillus reuteri]	-	Q0UI00|PHI:7000|ElcA|13684|Parastagonospora_nodorum|reduced_virulence	VFG029824(gi:126432847) (pks) beta-ketoacyl synthase [GPL locus (CVF650)] [Mycobacterium sp. JLS]	GO:0016999//antibiotic metabolic process;GO:0006631//fatty acid metabolic process;GO:0044283//small molecule biosynthetic process;GO:0006633//fatty acid biosynthetic process;GO:0044281//small molecule metabolic process;GO:0017144//xenobiotic metabolic process;GO:0071704//organic substance metabolic process;GO:0032787//monocarboxylic acid metabolic process;GO:0017000//antibiotic biosynthetic proce…	GO:0005622//intracellular anatomical structure;GO:0044464//obsolete cell part;GO:0044424//obsolete intracellular part;GO:0005575//cellular_component;GO:0005623//obsolete cell;GO:0005737//cytoplasm;	GO:0018580//nitronate monooxygenase activity;GO:0016703//oxidoreductase activity, acting on single donors with incorporation of molecular oxygen, incorporation of one atom of oxygen (internal monooxygenases or internal mixed function oxidases);GO:0016701//oxidoreductase activity, acting on single donors with incorporation of molecular oxygen;GO:0004312//fatty acid synthase activity;GO:0003824//ca…	ko00061(Fatty acid biosynthesis)
gene-C6H63_RS00230	110.838	63.105	158.571	2.51282	1.32931	5.46155e-09	7.32742e-08	gi|999999037|ref|NZ_PUXG01000001.1|	42040	42540	+	500	rplJ	GO:0006412;GO:0044249;GO:0005575;GO:0044238;GO:0044271;GO:0044445;GO:0006807;GO:0034641;GO:0009059;GO:0015934;GO:0043228;GO:1990904;GO:0022625;GO:1901566;GO:1901576;GO:0006518;GO:0044424;GO:0044260;GO:0032991;GO:0044464;GO:0010467;GO:0005622;GO:0008150;GO:0009987;GO:0043226;GO:0071704;GO:0005488;GO:0003723;GO:1901363;GO:1901564;GO:0019843;GO:0042254;GO:0019538;GO:0097159;GO:0034645;GO:0044085;GO:…	K02864	3F4S4	J	sp|B2G5T6|RL10_LACRJ 50S ribosomal protein L10 OS=Lactobacillus reuteri (strain JCM 1112) OX=557433 GN=rplJ PE=3 SV=1	WP_003666309.1 MULTISPECIES: 50S ribosomal protein L10 [Lactobacillaceae] &gt;A5VIA9.1 RecName: Full=50S ribosomal protein L10 [Limosilactobacillus reuteri subsp. reuteri] &gt;B2G5T6.1 RecName: Full=50S ribosomal protein L10 [Lactobacillus reuteri JCM 1112] &gt;MBB1109373.1 50S ribosomal protein L10 [Limosilactobacillus balticus] &gt;CUR39712.1 LSU ribosomal protein L10p (P0) [Limosilactobacillus…	-	-	-	GO:0006412//translation;GO:0044249//cellular biosynthetic process;GO:0044238//primary metabolic process;GO:0044271//cellular nitrogen compound biosynthetic process;GO:0006807//nitrogen compound metabolic process;GO:0034641//cellular nitrogen compound metabolic process;GO:0009059//macromolecule biosynthetic process;GO:1901566//organonitrogen compound biosynthetic process;GO:1901576//organic substa…	GO:0005575//cellular_component;GO:0044445//obsolete cytosolic part;GO:0015934//large ribosomal subunit;GO:0043228//non-membrane-bounded organelle;GO:1990904//ribonucleoprotein complex;GO:0022625//cytosolic large ribosomal subunit;GO:0044424//obsolete intracellular part;GO:0032991//protein-containing complex;GO:0044464//obsolete cell part;GO:0005622//intracellular anatomical structure;GO:0043226//…	GO:0005488//binding;GO:0003723//RNA binding;GO:1901363//heterocyclic compound binding;GO:0019843//rRNA binding;GO:0097159//organic cyclic compound binding;GO:0005198//structural molecule activity;GO:0003674//molecular_function;GO:0003735//structural constituent of ribosome;GO:0003676//nucleic acid binding;	ko03010(Ribosome)
gene-C6H63_RS10115	66.9581	31.0962	102.82	3.30651	1.72531	5.50644e-09	7.32742e-08	gi|999999009|ref|NZ_PUXG01000037.1|	65015	66235	-	1220	thiI	GO:0044272;GO:0004652;GO:0009058;GO:0006400;GO:0006399;GO:0072528;GO:0008152;GO:0034227;GO:0036094;GO:0003676;GO:0097159;GO:0043412;GO:0000166;GO:0006790;GO:0005524;GO:0003674;GO:1901362;GO:0010467;GO:0030554;GO:0018130;GO:0008144;GO:0044424;GO:0032559;GO:0005622;GO:0008150;GO:0003824;GO:0006732;GO:0005488;GO:0003723;GO:0016783;GO:0006772;GO:0044281;GO:0043167;GO:0008033;GO:0044238;GO:0004810;GO:…	K03151	3F3N0	H	sp|B2G6C3|THII_LACRJ Probable tRNA sulfurtransferase OS=Lactobacillus reuteri (strain JCM 1112) OX=557433 GN=thiI PE=3 SV=1	WP_003666641.1 MULTISPECIES: tRNA 4-thiouridine(8) synthase ThiI [Limosilactobacillus] &gt;MBB1095105.1 tRNA 4-thiouridine(8) synthase ThiI [Limosilactobacillus agrestis] &gt;AGN99623.1 thiamine biosynthesis/tRNA modification protein ThiI [Lactobacillus reuteri I5007] &gt;AGR63931.1 thiamine biosynthesis protein ThiI [Lactobacillus reuteri TD1] &gt;ANU50971.1 tRNA 4-thiouridine(8) synthase ThiI […	-	-	-	GO:0044272//sulfur compound biosynthetic process;GO:0009058//biosynthetic process;GO:0006400//tRNA modification;GO:0006399//tRNA metabolic process;GO:0072528//pyrimidine-containing compound biosynthetic process;GO:0008152//metabolic process;GO:0034227//tRNA thio-modification;GO:0043412//macromolecule modification;GO:0006790//sulfur compound metabolic process;GO:1901362//organic cyclic compound bi…	GO:0044424//obsolete intracellular part;GO:0005622//intracellular anatomical structure;GO:0005623//obsolete cell;GO:0005737//cytoplasm;GO:0044464//obsolete cell part;GO:0005575//cellular_component;	GO:0004652//polynucleotide adenylyltransferase activity;GO:0036094//small molecule binding;GO:0003676//nucleic acid binding;GO:0097159//organic cyclic compound binding;GO:0000166//nucleotide binding;GO:0005524//ATP binding;GO:0003674//molecular_function;GO:0030554//adenyl nucleotide binding;GO:0008144//obsolete drug binding;GO:0032559//adenyl ribonucleotide binding;GO:0003824//catalytic activity;…	ko04122(Sulfur relay system);ko00730(Thiamine metabolism)
gene-C6H63_RS10725	710.809	542.777	878.841	1.61916	0.695243	6.70152e-09	8.84017e-08	gi|999999009|ref|NZ_PUXG01000037.1|	190166	190759	-	593	clpP	GO:0044464;GO:0044257;GO:0044424;GO:0044260;GO:0003824;GO:2000112;GO:0005622;GO:0008150;GO:0042802;GO:0031326;GO:0009987;GO:0008236;GO:0019222;GO:0005488;GO:0071704;GO:0065007;GO:1901564;GO:0048519;GO:0019219;GO:0019538;GO:0006355;GO:0004175;GO:0004252;GO:0005575;GO:0044238;GO:0008233;GO:0051253;GO:0042623;GO:0006807;GO:0031324;GO:0016818;GO:1903507;GO:0006508;GO:0050794;GO:0031323;GO:0051603;GO:…	K01358	3F3M0	O	sp|B2G613|CLPP_LACRJ ATP-dependent Clp protease proteolytic subunit OS=Lactobacillus reuteri (strain JCM 1112) OX=557433 GN=clpP PE=3 SV=1	WP_003666435.1 MULTISPECIES: ATP-dependent Clp endopeptidase proteolytic subunit ClpP [Lactobacillaceae] &gt;A5VII4.1 RecName: Full=ATP-dependent Clp protease proteolytic subunit; AltName: Full=Endopeptidase Clp [Limosilactobacillus reuteri subsp. reuteri] &gt;B2G613.1 RecName: Full=ATP-dependent Clp protease proteolytic subunit; AltName: Full=Endopeptidase Clp [Lactobacillus reuteri JCM 1112] &g…	-	Q5ZUD9|PHI:6609|ClpP|446|Legionella_pneumophila|reduced_virulence	VFG000077(gb|NP_465991) (clpP) ATP-dependent Clp protease proteolytic subunit [ClpP (VF0074)] [Listeria monocytogenes EGD-e]	GO:0044257//cellular protein catabolic process;GO:0044260//cellular macromolecule metabolic process;GO:2000112//regulation of cellular macromolecule biosynthetic process;GO:0008150//biological_process;GO:0031326//regulation of cellular biosynthetic process;GO:0009987//cellular process;GO:0019222//regulation of metabolic process;GO:0071704//organic substance metabolic process;GO:0065007//biologica…	GO:0044464//obsolete cell part;GO:0044424//obsolete intracellular part;GO:0005622//intracellular anatomical structure;GO:0005575//cellular_component;GO:0005737//cytoplasm;GO:0005623//obsolete cell;	GO:0003824//catalytic activity;GO:0042802//identical protein binding;GO:0008236//serine-type peptidase activity;GO:0005488//binding;GO:0004175//endopeptidase activity;GO:0004252//serine-type endopeptidase activity;GO:0008233//peptidase activity;GO:0042623//ATP hydrolysis activity;GO:0016818//hydrolase activity, acting on acid anhydrides, in phosphorus-containing anhydrides;GO:0005515//protein bin…	-
gene-C6H63_RS07890	47.9723	76.118	19.8265	0.260471	-1.94081	1.02017e-08	1.33414e-07	gi|999999010|ref|NZ_PUXG01000025.1|	236739	237848	-	1109	C6H63_RS07890	-	K07035	3F4FE	S	-	WP_122481576.1 PTS sugar transporter subunit IIC [Limosilactobacillus reuteri] &gt;RMX26959.1 hypothetical protein C6H63_07900 [Limosilactobacillus reuteri] &gt;TGB11074.1 PTS sugar transporter subunit IIC [Limosilactobacillus reuteri]	-	-	-	-	-	-	-
gene-C6H63_RS08895	605.424	461.251	749.597	1.62514	0.700562	1.06371e-08	1.37918e-07	gi|999999029|ref|NZ_PUXG01000035.1|	102796	103359	-	563	ahpC	GO:0004601;GO:1990748;GO:0051716;GO:0070887;GO:0050896;GO:0065007;GO:0055114;GO:0008152;GO:0003824;GO:0098754;GO:0008150;GO:0005622;GO:0009987;GO:0050789;GO:0044464;GO:0044424;GO:0042221;GO:0045454;GO:0016209;GO:0003674;GO:0006950;GO:0050794;GO:0051920;GO:0016684;GO:0097237;GO:0005737;GO:0016491;GO:0005623;GO:0009636;GO:0006979;GO:0005575;GO:0042592;GO:0098869;GO:0019725;GO:0065008	K03386	3F50G	O	sp|P80239|AHPC_BACSU Alkyl hydroperoxide reductase C OS=Bacillus subtilis (strain 168) OX=224308 GN=ahpC PE=1 SV=2	WP_035153248.1 MULTISPECIES: peroxiredoxin [Lactobacillaceae] &gt;GFI60246.1 alkyl hydroperoxide reductase C [Lactobacillaceae bacterium] &gt;KEK14315.1 alkyl hydroperoxide reductase [Limosilactobacillus reuteri] &gt;KEQ20847.1 alkyl hydroperoxide reductase [Limosilactobacillus reuteri] &gt;MQB58028.1 peroxiredoxin [Limosilactobacillus reuteri] &gt;MQB62068.1 peroxiredoxin [Limosilactobacillus re…	-	Q63RC4|PHI:10712|BPSL2748|28450|Burkholderia_pseudomallei|unaffected_pathogenicity	VFG022828(gi:183982761) (ahpC) alkyl hydroperoxide reductase C protein AhpC [AhpC (CVF322)] [Mycobacterium marinum M]	GO:1990748//cellular detoxification;GO:0051716//cellular response to stimulus;GO:0070887//cellular response to chemical stimulus;GO:0050896//response to stimulus;GO:0065007//biological regulation;GO:0055114//obsolete oxidation-reduction process;GO:0008152//metabolic process;GO:0098754//detoxification;GO:0008150//biological_process;GO:0009987//cellular process;GO:0050789//regulation of biological …	GO:0005622//intracellular anatomical structure;GO:0044464//obsolete cell part;GO:0044424//obsolete intracellular part;GO:0005737//cytoplasm;GO:0005623//obsolete cell;GO:0005575//cellular_component;	GO:0004601//peroxidase activity;GO:0003824//catalytic activity;GO:0016209//antioxidant activity;GO:0003674//molecular_function;GO:0051920//peroxiredoxin activity;GO:0016684//oxidoreductase activity, acting on peroxide as acceptor;GO:0016491//oxidoreductase activity;	-
gene-C6H63_RS01655	121.238	169.791	72.6838	0.428077	-1.22406	1.08524e-08	1.39518e-07	gi|999999021|ref|NZ_PUXG01000006.1|	53557	53985	+	428	msrB	GO:0009987;GO:0055114;GO:0003824;GO:0008152;GO:0008150;GO:0044267;GO:0044260;GO:0019538;GO:0043170;GO:1901564;GO:0033743;GO:0050896;GO:0044237;GO:0071704;GO:0016671;GO:0006979;GO:0030091;GO:0006807;GO:0016491;GO:0044238;GO:0003674;GO:0006950;GO:0016667	K07305	3F6H4	O	sp|P0DM32|MSRB_ENTFA Peptide methionine sulfoxide reductase MsrB OS=Enterococcus faecalis (strain ATCC 700802 / V583) OX=226185 GN=msrB PE=3 SV=1	WP_122480900.1 peptide-methionine (R)-S-oxide reductase MsrB [Limosilactobacillus reuteri] &gt;RMX27920.1 peptide-methionine (R)-S-oxide reductase [Limosilactobacillus reuteri] &gt;TGB10984.1 peptide-methionine (R)-S-oxide reductase [Limosilactobacillus reuteri]	-	P0A088|PHI:4582|MsrB|1280|Staphylococcus_aureus|unaffected_pathogenicity__reduced_virulence	VFG037110(gi:385341028) (msrA/B(pilB)) peptide methionine sulfoxide reductase msrA/msrB [Methionine sulphoxide reductase (CVF762)] [Neisseria meningitidis M01-240149]	GO:0009987//cellular process;GO:0055114//obsolete oxidation-reduction process;GO:0008152//metabolic process;GO:0008150//biological_process;GO:0044267//cellular protein metabolic process;GO:0044260//cellular macromolecule metabolic process;GO:0019538//protein metabolic process;GO:0043170//macromolecule metabolic process;GO:1901564//organonitrogen compound metabolic process;GO:0050896//response to …	-	GO:0003824//catalytic activity;GO:0033743//peptide-methionine (R)-S-oxide reductase activity;GO:0016671//oxidoreductase activity, acting on a sulfur group of donors, disulfide as acceptor;GO:0016491//oxidoreductase activity;GO:0003674//molecular_function;GO:0016667//oxidoreductase activity, acting on a sulfur group of donors;	-
gene-C6H63_RS07250	103.987	59.2958	148.679	2.50741	1.3262	1.47979e-08	1.88642e-07	gi|999999010|ref|NZ_PUXG01000025.1|	103128	103751	-	623	rplD	GO:0009058;GO:0046677;GO:0008152;GO:0005840;GO:0022626;GO:0003735;GO:0042221;GO:0044267;GO:0043232;GO:0043170;GO:0003676;GO:0043229;GO:0044237;GO:0044446;GO:0005198;GO:0043043;GO:0043604;GO:0005623;GO:0005737;GO:0005829;GO:0097159;GO:0034645;GO:0003674;GO:0044391;GO:0044422;GO:0044444;GO:0043603;GO:0009987;GO:0005622;GO:0008150;GO:0010467;GO:0044464;GO:0032991;GO:0006518;GO:0044260;GO:0044424;GO:…	K02926	3F3QD	J	sp|B2G8X7|RL4_LACRJ 50S ribosomal protein L4 OS=Lactobacillus reuteri (strain JCM 1112) OX=557433 GN=rplD PE=3 SV=1	WP_003664566.1 MULTISPECIES: 50S ribosomal protein L4 [Lactobacillaceae] &gt;A5VLK4.1 RecName: Full=50S ribosomal protein L4 [Limosilactobacillus reuteri subsp. reuteri] &gt;B2G8X7.1 RecName: Full=50S ribosomal protein L4 [Lactobacillus reuteri JCM 1112] &gt;MBB1109695.1 50S ribosomal protein L4 [Limosilactobacillus balticus] &gt;CUR38802.1 LSU ribosomal protein L4p (L1e) [Limosilactobacillus reu…	-	-	-	GO:0009058//biosynthetic process;GO:0046677//response to antibiotic;GO:0008152//metabolic process;GO:0042221//response to chemical;GO:0044267//cellular protein metabolic process;GO:0043170//macromolecule metabolic process;GO:0044237//cellular metabolic process;GO:0043043//peptide biosynthetic process;GO:0043604//amide biosynthetic process;GO:0034645//cellular macromolecule biosynthetic process;GO…	GO:0005840//ribosome;GO:0022626//cytosolic ribosome;GO:0043232//intracellular non-membrane-bounded organelle;GO:0043229//intracellular organelle;GO:0044446//obsolete intracellular organelle part;GO:0005623//obsolete cell;GO:0005737//cytoplasm;GO:0005829//cytosol;GO:0044391//ribosomal subunit;GO:0044422//obsolete organelle part;GO:0044444//obsolete cytoplasmic part;GO:0005622//intracellular anatom…	GO:0003735//structural constituent of ribosome;GO:0003676//nucleic acid binding;GO:0005198//structural molecule activity;GO:0097159//organic cyclic compound binding;GO:0003674//molecular_function;GO:0019843//rRNA binding;GO:1901363//heterocyclic compound binding;GO:0003723//RNA binding;GO:0005488//binding;	ko03010(Ribosome)
gene-C6H63_RS05490	308.271	393.681	222.862	0.566097	-0.820878	1.96059e-08	2.47851e-07	gi|999999004|ref|NZ_PUXG01000020.1|	287551	288936	-	1385	argH	GO:0009084;GO:0043436;GO:0003674;GO:1901576;GO:1901605;GO:1901566;GO:0006526;GO:0008652;GO:0016840;GO:0016842;GO:0005737;GO:0006807;GO:0005623;GO:0006520;GO:0005575;GO:0044249;GO:0006591;GO:0044238;GO:0044281;GO:0044283;GO:1901564;GO:0042450;GO:1901607;GO:0044237;GO:0071704;GO:0016829;GO:0019752;GO:0008152;GO:0003824;GO:0016053;GO:0005622;GO:0008150;GO:0009058;GO:0004056;GO:0006082;GO:0009987;GO:…	K01755	3F4PF	E	sp|B2G6Y7|ARLY_LACRJ Argininosuccinate lyase OS=Lactobacillus reuteri (strain JCM 1112) OX=557433 GN=argH PE=3 SV=1	WP_122481319.1 argininosuccinate lyase [Limosilactobacillus reuteri] &gt;RMX27427.1 argininosuccinate lyase [Limosilactobacillus reuteri] &gt;TGB11744.1 argininosuccinate lyase [Limosilactobacillus reuteri]	-	Q4UVI4|PHI:3944|XC_1876|339|Xanthomonas_campestris|reduced_virulence	-	GO:0009084//glutamine family amino acid biosynthetic process;GO:0043436//oxoacid metabolic process;GO:1901576//organic substance biosynthetic process;GO:1901605//alpha-amino acid metabolic process;GO:1901566//organonitrogen compound biosynthetic process;GO:0006526//arginine biosynthetic process;GO:0008652//cellular amino acid biosynthetic process;GO:0006807//nitrogen compound metabolic process;GO…	GO:0005737//cytoplasm;GO:0005623//obsolete cell;GO:0005575//cellular_component;GO:0005622//intracellular anatomical structure;GO:0044464//obsolete cell part;GO:0044424//obsolete intracellular part;	GO:0003674//molecular_function;GO:0016840//carbon-nitrogen lyase activity;GO:0016842//amidine-lyase activity;GO:0016829//lyase activity;GO:0003824//catalytic activity;GO:0004056//argininosuccinate lyase activity;	ko00250(Alanine, aspartate and glutamate metabolism);ko00220(Arginine biosynthesis)
gene-C6H63_RS04085	180.014	239.583	120.445	0.502728	-0.99215	2.48854e-08	3.11993e-07	gi|999999004|ref|NZ_PUXG01000020.1|	23564	24622	-	1058	C6H63_RS04085	GO:0140096;GO:0031224;GO:0048037;GO:0000155;GO:0043170;GO:0006793;GO:0044425;GO:0051540;GO:0036094;GO:0051716;GO:0044237;GO:0008152;GO:0036211;GO:0050789;GO:0006468;GO:0006464;GO:0016772;GO:0023014;GO:0044267;GO:0016301;GO:0003674;GO:0032553;GO:0007154;GO:0005524;GO:0016310;GO:0000160;GO:0016740;GO:0005737;GO:0043168;GO:0006796;GO:0016775;GO:0007165;GO:0000166;GO:0005623;GO:0004673;GO:0043412;GO:…	K07683	3F3XQ	F	sp|Q4L8Q7|NREB_STAHJ Oxygen sensor histidine kinase NreB OS=Staphylococcus haemolyticus (strain JCSC1435) OX=279808 GN=nreB PE=3 SV=1	WP_122481164.1 sensor histidine kinase [Limosilactobacillus reuteri] &gt;RMX27166.1 sensor histidine kinase [Limosilactobacillus reuteri] &gt;TGB12555.1 sensor histidine kinase [Limosilactobacillus reuteri]	-	B4E8H8|PHI:7893|RqpS_(BCAL0535)|95486|Burkholderia_cenocepacia|reduced_virulence	VFG009913(gi:126436927) (devS) GAF sensor signal transduction histidine kinase [DevR/S (CVF334)] [Mycobacterium sp. JLS]	GO:0043170//macromolecule metabolic process;GO:0006793//phosphorus metabolic process;GO:0051716//cellular response to stimulus;GO:0044237//cellular metabolic process;GO:0008152//metabolic process;GO:0036211//protein modification process;GO:0050789//regulation of biological process;GO:0006468//protein phosphorylation;GO:0006464//cellular protein modification process;GO:0023014//signal transduction…	GO:0031224//intrinsic component of membrane;GO:0044425//obsolete membrane part;GO:0005737//cytoplasm;GO:0005623//obsolete cell;GO:0005622//intracellular anatomical structure;GO:0016021//integral component of membrane;GO:0044464//obsolete cell part;GO:0044424//obsolete intracellular part;GO:0016020//membrane;GO:0005575//cellular_component;	GO:0140096//catalytic activity, acting on a protein;GO:0048037//obsolete cofactor binding;GO:0000155//phosphorelay sensor kinase activity;GO:0051540//metal cluster binding;GO:0036094//small molecule binding;GO:0016772//transferase activity, transferring phosphorus-containing groups;GO:0016301//kinase activity;GO:0003674//molecular_function;GO:0032553//ribonucleotide binding;GO:0005524//ATP bindin…	ko02020(Two-component system)
gene-C6H63_RS07155	1150.21	911.667	1388.75	1.52331	0.607209	2.6994e-08	3.35654e-07	gi|999999010|ref|NZ_PUXG01000025.1|	94191	95507	-	1316	secY	GO:0045184;GO:0071944;GO:0044425;GO:0015833;GO:0005886;GO:0042886;GO:0015031;GO:0031224;GO:0071705;GO:0005575;GO:0033036;GO:0044464;GO:0008104;GO:0006810;GO:0051234;GO:0005623;GO:0051179;GO:0071702;GO:0016021;GO:0016020;GO:0008150	K03076	3F4FV	U	sp|F6CD01|SECY1_LACKZ Protein translocase subunit SecY 1 OS=Lactobacillus kefiranofaciens (strain ZW3) OX=1033837 GN=secY PE=3 SV=1	WP_003664539.1 MULTISPECIES: preprotein translocase subunit SecY [Limosilactobacillus] &gt;MBB1109676.1 preprotein translocase subunit SecY [Limosilactobacillus balticus] &gt;ABQ83709.1 protein translocase subunit secY/sec61 alpha [Limosilactobacillus reuteri subsp. reuteri] &gt;AGN98720.1 protein translocase subunit SecY [Lactobacillus reuteri I5007] &gt;AGR64609.1 preprotein translocase subunit…	-	Q8Y448|PHI:5257|SecY|1639|Listeria_monocytogenes|increased_virulence_(hypervirulence)	-	GO:0045184//establishment of protein localization;GO:0015833//peptide transport;GO:0042886//amide transport;GO:0015031//protein transport;GO:0071705//nitrogen compound transport;GO:0033036//macromolecule localization;GO:0008104//protein localization;GO:0006810//transport;GO:0051234//establishment of localization;GO:0051179//localization;GO:0071702//organic substance transport;GO:0008150//biologic…	GO:0071944//cell periphery;GO:0044425//obsolete membrane part;GO:0005886//plasma membrane;GO:0031224//intrinsic component of membrane;GO:0005575//cellular_component;GO:0044464//obsolete cell part;GO:0005623//obsolete cell;GO:0016021//integral component of membrane;GO:0016020//membrane;	-	ko03070(Bacterial secretion system);ko03060(Protein export);ko02024(Quorum sensing)
gene-C6H63_RS07120	225.721	154.868	296.574	1.91501	0.937356	2.89549e-08	3.5711e-07	gi|999999010|ref|NZ_PUXG01000025.1|	90755	91138	-	383	rplQ	GO:1901576;GO:1990904;GO:0022625;GO:1901566;GO:0043228;GO:0015934;GO:0034641;GO:0009059;GO:0006807;GO:0044445;GO:0044271;GO:0044238;GO:0005575;GO:0006412;GO:0044249;GO:0019538;GO:1901564;GO:0071704;GO:0043226;GO:0009987;GO:0005622;GO:0008150;GO:0010467;GO:0044464;GO:0032991;GO:0006518;GO:0044424;GO:0044260;GO:0003674;GO:0044391;GO:0044422;GO:0044444;GO:0043603;GO:0005198;GO:0005623;GO:0043604;GO:…	K02879	3F6GJ	J	sp|B2G8V1|RL17_LACRJ 50S ribosomal protein L17 OS=Lactobacillus reuteri (strain JCM 1112) OX=557433 GN=rplQ PE=3 SV=1	WP_003664528.1 MULTISPECIES: 50S ribosomal protein L17 [Lactobacillaceae] &gt;A5VLH8.1 RecName: Full=50S ribosomal protein L17 [Limosilactobacillus reuteri subsp. reuteri] &gt;B2G8V1.1 RecName: Full=50S ribosomal protein L17 [Lactobacillus reuteri JCM 1112] &gt;MBB1109669.1 50S ribosomal protein L17 [Limosilactobacillus balticus] &gt;ABQ83702.1 LSU ribosomal protein L17P [Limosilactobacillus reut…	-	-	-	GO:1901576//organic substance biosynthetic process;GO:1901566//organonitrogen compound biosynthetic process;GO:0034641//cellular nitrogen compound metabolic process;GO:0009059//macromolecule biosynthetic process;GO:0006807//nitrogen compound metabolic process;GO:0044271//cellular nitrogen compound biosynthetic process;GO:0044238//primary metabolic process;GO:0006412//translation;GO:0044249//cellu…	GO:1990904//ribonucleoprotein complex;GO:0022625//cytosolic large ribosomal subunit;GO:0043228//non-membrane-bounded organelle;GO:0015934//large ribosomal subunit;GO:0044445//obsolete cytosolic part;GO:0005575//cellular_component;GO:0043226//organelle;GO:0005622//intracellular anatomical structure;GO:0044464//obsolete cell part;GO:0032991//protein-containing complex;GO:0044424//obsolete intracell…	GO:0003674//molecular_function;GO:0005198//structural molecule activity;GO:0003735//structural constituent of ribosome;	ko03010(Ribosome)
gene-C6H63_RS05695	13.0131	23.9514	2.07485	0.0866275	-3.52903	3.13235e-08	3.83207e-07	gi|999999004|ref|NZ_PUXG01000020.1|	332243	337849	-	5606	C6H63_RS05695	-	-	3FBTW	LM	sp|Q0PDK6|FIBER_BPSPP Tail spike protein OS=Bacillus phage SPP1 OX=10724 GN=21 PE=1 SV=1	WP_122481344.1 phage tail protein [Limosilactobacillus reuteri] &gt;RMX27467.1 peptidase [Limosilactobacillus reuteri] &gt;TGB09855.1 peptidase [Limosilactobacillus reuteri]	-	-	-	-	-	-	-
gene-C6H63_RS06890	448.061	564.547	331.575	0.58733	-0.767758	3.42091e-08	4.15162e-07	gi|999999010|ref|NZ_PUXG01000025.1|	46830	48359	-	1529	C6H63_RS06890	-	K01919	3F506	H	sp|Q8DW15|GSHAB_STRMU Glutathione biosynthesis bifunctional protein GshAB OS=Streptococcus mutans serotype c (strain ATCC 700610 / UA159) OX=210007 GN=gshAB PE=3 SV=1	WP_011953528.1 glutamate--cysteine ligase [Limosilactobacillus reuteri] &gt;ABQ83644.1 glutamate-cysteine ligase [Limosilactobacillus reuteri subsp. reuteri] &gt;AKP01605.1 glutamate--cysteine ligase [Limosilactobacillus reuteri] &gt;KRK49636.1 glutamate-cysteine ligase [Limosilactobacillus reuteri subsp. reuteri] &gt;MBS6419533.1 glutamate--cysteine ligase [Limosilactobacillus reuteri] &gt;OAV48…	-	Q9HTY6|PHI:9280|GshA|287|Pseudomonas_aeruginosa|reduced_virulence	-	-	-	-	ko00480(Glutathione metabolism);ko00270(Cysteine and methionine metabolism)
gene-C6H63_RS00815	78.3705	112.625	44.116	0.391707	-1.35215	4.00501e-08	4.8219e-07	gi|999999015|ref|NZ_PUXG01000004.1|	7185	7826	-	641	C6H63_RS00815	-	-	3FB6T	GM	sp|Q04304|YMY0_YEAST UPF0659 protein YMR090W OS=Saccharomyces cerevisiae (strain ATCC 204508 / S288c) OX=559292 GN=YMR090W PE=1 SV=1	WP_122480799.1 SDR family oxidoreductase [Limosilactobacillus reuteri] &gt;RMX28065.1 NAD-dependent dehydratase [Limosilactobacillus reuteri] &gt;TGB10230.1 SDR family oxidoreductase [Limosilactobacillus reuteri]	-	-	-	-	-	-	-
gene-C6H63_RS10700	5287.81	6234.28	4341.34	0.696365	-0.522083	4.12642e-08	4.92895e-07	gi|999999009|ref|NZ_PUXG01000037.1|	185083	186405	-	1322	eno	GO:0006807;GO:0019439;GO:0034641;GO:0016052;GO:0005575;GO:0009199;GO:0034404;GO:0009206;GO:0044445;GO:0043436;GO:0005515;GO:0030154;GO:1901566;GO:1901576;GO:0019693;GO:0005975;GO:0071944;GO:0019899;GO:0009179;GO:0043169;GO:0035375;GO:0006082;GO:0009987;GO:0009141;GO:0009132;GO:0034654;GO:0046394;GO:0009653;GO:0032991;GO:0043236;GO:0044464;GO:0009156;GO:1901564;GO:0044283;GO:0009127;GO:0090407;GO:…	K01689	3F3JP	G	sp|B2GAM0|ENO_LACF3 Enolase OS=Lactobacillus fermentum (strain NBRC 3956 / LMG 18251) OX=334390 GN=eno PE=3 SV=1	WP_003666443.1 MULTISPECIES: phosphopyruvate hydratase [Lactobacillaceae] &gt;MBB1095003.1 phosphopyruvate hydratase [Limosilactobacillus agrestis] &gt;MBB1108945.1 phosphopyruvate hydratase [Limosilactobacillus balticus] &gt;MBD5091283.1 phosphopyruvate hydratase [Lactobacillus sp.] &gt;CUR39722.1 Enolase [Limosilactobacillus reuteri subsp. porcinus] &gt;ABF06655.2 enolase [Limosilactobacillus r…	-	A4VWH9|PHI:11234|Eno|1307|Streptococcus_suis|unaffected_pathogenicity	VFG005576(gi:76788358) (eno) phosphopyruvate hydratase [Streptococcal enolase (CVF153)] [Streptococcus agalactiae A909]	GO:0006807//nitrogen compound metabolic process;GO:0019439//aromatic compound catabolic process;GO:0034641//cellular nitrogen compound metabolic process;GO:0016052//carbohydrate catabolic process;GO:0009199//ribonucleoside triphosphate metabolic process;GO:0034404//nucleobase-containing small molecule biosynthetic process;GO:0009206//purine ribonucleoside triphosphate biosynthetic process;GO:0043…	GO:0005575//cellular_component;GO:0044445//obsolete cytosolic part;GO:0071944//cell periphery;GO:0032991//protein-containing complex;GO:0044464//obsolete cell part;GO:0005829//cytosol;GO:0005737//cytoplasm;GO:0005623//obsolete cell;GO:0005618//cell wall;GO:0044444//obsolete cytoplasmic part;GO:0005576//extracellular region;GO:0009986//cell surface;GO:0030312//external encapsulating structure;GO:0…	GO:0005515//protein binding;GO:0019899//enzyme binding;GO:0043169//cation binding;GO:0035375//zymogen binding;GO:0043236//laminin binding;GO:0000287//magnesium ion binding;GO:0044877//protein-containing complex binding;GO:0046872//metal ion binding;GO:0003824//catalytic activity;GO:0016836//hydro-lyase activity;GO:0001968//fibronectin binding;GO:0043167//ion binding;GO:0005488//binding;GO:0004634…	ko03018(RNA degradation);ko00680(Methane metabolism);ko00010(Glycolysis / Gluconeogenesis)
gene-C6H63_RS01625	149.114	200.859	97.3689	0.484761	-1.04465	4.9746e-08	5.89568e-07	gi|999999021|ref|NZ_PUXG01000006.1|	49017	49871	-	854	C6H63_RS01625	-	-	3FB42	GM	sp|P39315|QOR2_ECOLI Quinone oxidoreductase 2 OS=Escherichia coli (strain K12) OX=83333 GN=qorB PE=1 SV=1	WP_122480896.1 NAD(P)H-binding protein [Limosilactobacillus reuteri] &gt;RMX27914.1 NAD(P)-dependent oxidoreductase [Limosilactobacillus reuteri]	-	-	-	-	-	-	-
gene-C6H63_RS03900	1215.86	1463.27	968.462	0.661849	-0.595426	5.04929e-08	5.93781e-07	gi|999999014|ref|NZ_PUXG01000019.1|	84037	85332	-	1295	C6H63_RS03900	-	K03299	3F57Q	EG	sp|Q57493|Y092_HAEIN Uncharacterized transporter HI_0092 OS=Haemophilus influenzae (strain ATCC 51907 / DSM 11121 / KW20 / Rd) OX=71421 GN=HI_0092 PE=3 SV=1	WP_003668281.1 GntP family permease [Limosilactobacillus reuteri] &gt;ABQ82886.1 Citrate transporter [Limosilactobacillus reuteri subsp. reuteri] &gt;AGR64049.1 gluconate:proton symporter [Lactobacillus reuteri TD1] &gt;AKP00862.1 citrate transporter [Limosilactobacillus reuteri] &gt;EEI08592.1 putative ATP synthase F0, A subunit [Lactobacillus reuteri MM2-3] &gt;EGC15403.1 putative ATP synthase …	-	-	-	-	-	-	-
gene-C6H63_RS01390	317.512	402.193	232.831	0.578905	-0.788601	5.74598e-08	6.70512e-07	gi|999999021|ref|NZ_PUXG01000006.1|	4002	5921	+	1919	tet(W)	-	K18220	3VNV7	J	sp|O52836|TETW_BUTFI Tetracycline resistance protein TetW OS=Butyrivibrio fibrisolvens OX=831 GN=tetW PE=3 SV=1	WP_201873889.1 tetracycline resistance ribosomal protection protein Tet(W) [Lactobacillus sp. A27] &gt;MBL1059827.1 tetracycline resistance ribosomal protection protein Tet(W) [Lactobacillus sp. A27]	gb|BAB82500.1|ARO:3000186|tetM [Erysipelothrix rhusiopathiae]	W8TRT9|PHI:10282|TufA|1280|Staphylococcus_aureus|increased_virulence_(hypervirulence)__unaffected_pathogenicity	VFG016484(gi:12045310) (tuf) elongation factor Tu [EF-Tu (CVF587)] [Mycoplasma genitalium G37]	-	-	-	-
gene-C6H63_RS07225	176.205	117.24	235.169	2.00588	1.00424	5.84906e-08	6.7733e-07	gi|999999010|ref|NZ_PUXG01000025.1|	100599	101264	-	665	rpsC	GO:0044422;GO:0044391;GO:0015935;GO:0003674;GO:0043603;GO:0044444;GO:0005829;GO:0005737;GO:0043604;GO:0043043;GO:0005623;GO:0005198;GO:0034645;GO:0097159;GO:0043229;GO:0003676;GO:0043170;GO:0043232;GO:0044446;GO:0044237;GO:0003735;GO:0005840;GO:0022626;GO:0008152;GO:0009058;GO:0044267;GO:0043228;GO:1901566;GO:1990904;GO:1901576;GO:0006807;GO:0009059;GO:0034641;GO:0044249;GO:0006412;GO:0005575;GO:…	K02982	3F3Q8	J	sp|A5VLJ9|RS3_LIMRD 30S ribosomal protein S3 OS=Limosilactobacillus reuteri (strain DSM 20016) OX=557436 GN=rpsC PE=3 SV=1	WP_003664556.1 MULTISPECIES: 30S ribosomal protein S3 [Lactobacillaceae] &gt;A5VLJ9.1 RecName: Full=30S ribosomal protein S3 [Limosilactobacillus reuteri subsp. reuteri] &gt;MBB1068981.1 30S ribosomal protein S3 [Limosilactobacillus albertensis] &gt;MBB1095559.1 30S ribosomal protein S3 [Limosilactobacillus agrestis] &gt;MBB1109690.1 30S ribosomal protein S3 [Limosilactobacillus balticus] &gt;MBD…	-	-	-	GO:0043603//cellular amide metabolic process;GO:0043604//amide biosynthetic process;GO:0043043//peptide biosynthetic process;GO:0034645//cellular macromolecule biosynthetic process;GO:0043170//macromolecule metabolic process;GO:0044237//cellular metabolic process;GO:0008152//metabolic process;GO:0009058//biosynthetic process;GO:0044267//cellular protein metabolic process;GO:1901566//organonitroge…	GO:0044422//obsolete organelle part;GO:0044391//ribosomal subunit;GO:0015935//small ribosomal subunit;GO:0044444//obsolete cytoplasmic part;GO:0005829//cytosol;GO:0005737//cytoplasm;GO:0005623//obsolete cell;GO:0043229//intracellular organelle;GO:0043232//intracellular non-membrane-bounded organelle;GO:0044446//obsolete intracellular organelle part;GO:0005840//ribosome;GO:0022626//cytosolic ribos…	GO:0003674//molecular_function;GO:0005198//structural molecule activity;GO:0097159//organic cyclic compound binding;GO:0003676//nucleic acid binding;GO:0003735//structural constituent of ribosome;GO:1901363//heterocyclic compound binding;GO:0019843//rRNA binding;GO:0005488//binding;GO:0003723//RNA binding;	ko03010(Ribosome)
gene-C6H63_RS04220	70.7909	36.7214	104.86	2.85557	1.51378	6.62925e-08	7.61861e-07	gi|999999004|ref|NZ_PUXG01000020.1|	47723	48571	+	848	accD	GO:0005575;GO:0009317;GO:1901265;GO:0017076;GO:0006807;GO:0034641;GO:0032555;GO:0034030;GO:0019693;GO:0035639;GO:0043436;GO:1901576;GO:1901566;GO:0032991;GO:0044464;GO:0046394;GO:0034654;GO:0043169;GO:0009987;GO:0006082;GO:0051188;GO:0071704;GO:0097367;GO:0090407;GO:0044283;GO:0006631;GO:0033866;GO:1901564;GO:1901363;GO:0009259;GO:0035384;GO:0005737;GO:0043168;GO:0008610;GO:0006796;GO:0005623;GO:…	K01963	3F3T6	I	sp|B2G7K3|ACCD_LACRJ Acetyl-coenzyme A carboxylase carboxyl transferase subunit beta OS=Lactobacillus reuteri (strain JCM 1112) OX=557433 GN=accD PE=3 SV=1	RMX27191.1 acetyl-CoA carboxylase, carboxyltransferase subunit beta [Limosilactobacillus reuteri] &gt;TGB12530.1 acetyl-CoA carboxylase, carboxyltransferase subunit beta [Limosilactobacillus reuteri]	-	Q5HF73|PHI:10348|AccD|1280|Staphylococcus_aureus|reduced_virulence	-	GO:0006807//nitrogen compound metabolic process;GO:0034641//cellular nitrogen compound metabolic process;GO:0034030//ribonucleoside bisphosphate biosynthetic process;GO:0019693//ribose phosphate metabolic process;GO:0043436//oxoacid metabolic process;GO:1901576//organic substance biosynthetic process;GO:1901566//organonitrogen compound biosynthetic process;GO:0046394//carboxylic acid biosynthetic…	GO:0005575//cellular_component;GO:0009317//acetyl-CoA carboxylase complex;GO:0032991//protein-containing complex;GO:0044464//obsolete cell part;GO:0005737//cytoplasm;GO:0005623//obsolete cell;GO:0044444//obsolete cytoplasmic part;GO:0044424//obsolete intracellular part;GO:0005622//intracellular anatomical structure;GO:1902494//catalytic complex;	GO:1901265//nucleoside phosphate binding;GO:0017076//purine nucleotide binding;GO:0032555//purine ribonucleotide binding;GO:0035639//purine ribonucleoside triphosphate binding;GO:0043169//cation binding;GO:0097367//carbohydrate derivative binding;GO:1901363//heterocyclic compound binding;GO:0043168//anion binding;GO:0016740//transferase activity;GO:0032553//ribonucleotide binding;GO:0003989//acet…	ko00640(Propanoate metabolism);ko00620(Pyruvate metabolism);ko00061(Fatty acid biosynthesis)
gene-C6H63_RS10220	187.139	119.716	254.561	2.12637	1.08839	7.06946e-08	8.06344e-07	gi|999999009|ref|NZ_PUXG01000037.1|	88250	89092	+	842	C6H63_RS10220	-	-	3FB4T	S	sp|O32210|GR_BACSU Glyoxal reductase OS=Bacillus subtilis (strain 168) OX=224308 GN=yvgN PE=1 SV=1	WP_122481871.1 aldo/keto reductase [Limosilactobacillus reuteri] &gt;RMX25276.1 aldo/keto reductase [Limosilactobacillus reuteri] &gt;TGB12819.1 aldo/keto reductase [Limosilactobacillus reuteri]	-	Q7Z8E8|PHI:419|CSH1|5476|Candida_albicans|reduced_virulence	-	-	-	-	-
gene-C6H63_RS08930	31.2733	9.91788	52.6286	5.30644	2.40774	8.08681e-08	9.15499e-07	gi|999999029|ref|NZ_PUXG01000035.1|	108681	109385	+	704	ubiE	GO:0016740;GO:0009233;GO:0008168;GO:0051186;GO:0003674;GO:1901576;GO:0032259;GO:0044249;GO:0009234;GO:0042181;GO:0051188;GO:0016741;GO:0071704;GO:0044237;GO:0044283;GO:0044281;GO:0009108;GO:1901663;GO:1901661;GO:0008152;GO:0006732;GO:0003824;GO:0008150;GO:0009058;GO:0009987;GO:0102955;GO:0042180	K03183	3FC67	H	sp|Q74LY0|MENG_LACJO Demethylmenaquinone methyltransferase OS=Lactobacillus johnsonii (strain CNCM I-12250 / La1 / NCC 533) OX=257314 GN=menG PE=3 SV=1	WP_122481741.1 bifunctional demethylmenaquinone methyltransferase/2-methoxy-6-polyprenyl-1,4-benzoquinol methylase UbiE [Limosilactobacillus reuteri] &gt;RMX25885.1 bifunctional demethylmenaquinone methyltransferase/2-methoxy-6-polyprenyl-1,4-benzoquinol methylase [Limosilactobacillus reuteri] &gt;TGB09350.1 bifunctional demethylmenaquinone methyltransferase/2-methoxy-6-polyprenyl-1,4-benzoquinol…	-	B2HHI1|PHI:3364|MMAR_1663|1781|Mycobacterium_marinum|reduced_virulence	VFG008615(gi:433643141) (BN43_40660) Putative methyltransferase (methylase) [PDIM (phthiocerol dimycocerosate) and PGL (phenolic glycolipid) biosynthesis and transport (CVF288)] [Mycobacterium canettii CIPT 140070008]	GO:0009233//menaquinone metabolic process;GO:0051186//obsolete cofactor metabolic process;GO:1901576//organic substance biosynthetic process;GO:0032259//methylation;GO:0044249//cellular biosynthetic process;GO:0009234//menaquinone biosynthetic process;GO:0042181//ketone biosynthetic process;GO:0051188//obsolete cofactor biosynthetic process;GO:0071704//organic substance metabolic process;GO:00442…	-	GO:0016740//transferase activity;GO:0008168//methyltransferase activity;GO:0003674//molecular_function;GO:0016741//transferase activity, transferring one-carbon groups;GO:0003824//catalytic activity;GO:0102955//S-adenosylmethionine:2-demethylmenaquinol-7 methyltransferase activity;	ko00130(Ubiquinone and other terpenoid-quinone biosynthesis)
gene-C6H63_RS06670	99.3152	138.08	60.5507	0.43852	-1.18929	1.27535e-07	1.43312e-06	gi|999999006|ref|NZ_PUXG01000024.1|	155589	156194	+	605	lepB	-	K03100	3F56W	U	sp|Q5HHB9|LEP_STAAC Signal peptidase IB OS=Staphylococcus aureus (strain COL) OX=93062 GN=spsB PE=1 SV=2	WP_003665211.1 MULTISPECIES: signal peptidase I [Limosilactobacillus] &gt;MBB1109002.1 signal peptidase I [Limosilactobacillus balticus] &gt;AGO00092.1 signal peptidase I [Lactobacillus reuteri I5007] &gt;AGR64931.1 signal peptidase [Lactobacillus reuteri TD1] &gt;AMY14040.1 signal peptidase I [Limosilactobacillus reuteri] &gt;ANU52201.1 signal peptidase I [Limosilactobacillus reuteri]	-	-	VFG042972(gb|YP_002742499) (sipA) signal peptidase I [PI-2 (VF0530)] [Streptococcus pneumoniae Taiwan19F-14]	-	-	-	ko03060(Protein export)
gene-C6H63_RS07305	1127.43	1347.12	907.741	0.673839	-0.569525	1.42093e-07	1.58496e-06	gi|999999010|ref|NZ_PUXG01000025.1|	118995	121487	-	2492	C6H63_RS07305	GO:0097501;GO:0097659;GO:0032774;GO:0036094;GO:0009058;GO:0050789;GO:0008152;GO:0042221;GO:0003674;GO:1901362;GO:0009889;GO:0009991;GO:2001141;GO:0044419;GO:0005524;GO:0000166;GO:0010038;GO:0009292;GO:0097159;GO:0034645;GO:0006355;GO:0043167;GO:0005488;GO:0019222;GO:0031326;GO:0032559;GO:2000112;GO:0005622;GO:0008150;GO:0018130;GO:0030554;GO:0010467;GO:0008144;GO:0044424;GO:0044260;GO:0009605;GO:…	K03696	3F3RV	O	sp|Q8EU05|CLPB_OCEIH Chaperone protein ClpB OS=Oceanobacillus iheyensis (strain DSM 14371 / CIP 107618 / JCM 11309 / KCTC 3954 / HTE831) OX=221109 GN=clpB PE=3 SV=1	WP_122481515.1 ATP-dependent Clp protease ATP-binding subunit [Limosilactobacillus reuteri] &gt;RMX26855.1 ATP-dependent Clp protease ATP-binding subunit ClpC [Limosilactobacillus reuteri] &gt;TGB09979.1 ATP-dependent Clp protease ATP-binding subunit [Limosilactobacillus reuteri]	-	E0SMW9|PHI:8569|ClpA_(Dda3937_02363)|204038|Dickeya_dadantii|reduced_virulence	VFG049195 (clpB) protein disaggregation chaperone [T6SS-II (CVF861)] [Klebsiella pneumoniae subsp. pneumoniae MGH 78578]	GO:0097501//stress response to metal ion;GO:0097659//nucleic acid-templated transcription;GO:0032774//RNA biosynthetic process;GO:0009058//biosynthetic process;GO:0050789//regulation of biological process;GO:0008152//metabolic process;GO:0042221//response to chemical;GO:1901362//organic cyclic compound biosynthetic process;GO:0009889//regulation of biosynthetic process;GO:0009991//response to ext…	GO:0005622//intracellular anatomical structure;GO:0044424//obsolete intracellular part;GO:0005623//obsolete cell;GO:0005737//cytoplasm;GO:0044464//obsolete cell part;GO:0005575//cellular_component;	GO:0036094//small molecule binding;GO:0003674//molecular_function;GO:0005524//ATP binding;GO:0000166//nucleotide binding;GO:0097159//organic cyclic compound binding;GO:0043167//ion binding;GO:0005488//binding;GO:0032559//adenyl ribonucleotide binding;GO:0030554//adenyl nucleotide binding;GO:0008144//obsolete drug binding;GO:0032553//ribonucleotide binding;GO:0043168//anion binding;GO:1901363//het…	-
gene-C6H63_RS09460	75.9883	41.2857	110.691	2.6811	1.42282	1.89914e-07	2.10291e-06	gi|999999029|ref|NZ_PUXG01000035.1|	207821	208333	-	512	infC	GO:0043022;GO:0003674;GO:0016043;GO:0044444;GO:0043603;GO:0071840;GO:0043043;GO:0043604;GO:0005623;GO:0005829;GO:0005737;GO:0097159;GO:0034645;GO:0003743;GO:0043170;GO:0044877;GO:0003676;GO:0044237;GO:0009058;GO:0008152;GO:0044267;GO:0032790;GO:0006413;GO:0043933;GO:1901566;GO:1901576;GO:0022411;GO:0008135;GO:0034641;GO:0009059;GO:0016020;GO:0006807;GO:0044238;GO:0044271;GO:0006412;GO:0044249;GO:…	K02520	3F4MS	J	sp|Q837C9|IF3_ENTFA Translation initiation factor IF-3 OS=Enterococcus faecalis (strain ATCC 700802 / V583) OX=226185 GN=infC PE=3 SV=1	WP_003668486.1 MULTISPECIES: translation initiation factor IF-3 [Lactobacillaceae] &gt;MBB1070322.1 translation initiation factor IF-3 [Limosilactobacillus albertensis] &gt;MBB1094809.1 translation initiation factor IF-3 [Limosilactobacillus agrestis] &gt;MBD5090198.1 translation initiation factor IF-3 [Lactobacillus sp.] &gt;ABQ83498.1 bacterial translation initiation factor 3 (bIF-3) [Limosilac…	-	-	-	GO:0016043//cellular component organization;GO:0043603//cellular amide metabolic process;GO:0071840//cellular component organization or biogenesis;GO:0043043//peptide biosynthetic process;GO:0043604//amide biosynthetic process;GO:0034645//cellular macromolecule biosynthetic process;GO:0043170//macromolecule metabolic process;GO:0044237//cellular metabolic process;GO:0009058//biosynthetic process;…	GO:0044444//obsolete cytoplasmic part;GO:0005623//obsolete cell;GO:0005829//cytosol;GO:0005737//cytoplasm;GO:0016020//membrane;GO:0005575//cellular_component;GO:0005622//intracellular anatomical structure;GO:0044424//obsolete intracellular part;GO:0044464//obsolete cell part;	GO:0043022//ribosome binding;GO:0003674//molecular_function;GO:0097159//organic cyclic compound binding;GO:0003743//translation initiation factor activity;GO:0044877//protein-containing complex binding;GO:0003676//nucleic acid binding;GO:0008135//translation factor activity, RNA binding;GO:1901363//heterocyclic compound binding;GO:0043021//ribonucleoprotein complex binding;GO:0005488//binding;GO:…	-
gene-C6H63_RS10330	171.515	113.955	229.075	2.01022	1.00735	2.30769e-07	2.53679e-06	gi|999999009|ref|NZ_PUXG01000037.1|	110856	111398	-	542	atpH	GO:0009201;GO:0044281;GO:0015405;GO:0019829;GO:0009150;GO:0009167;GO:0042626;GO:0009144;GO:0009260;GO:0003824;GO:0005622;GO:0008150;GO:0018130;GO:1902600;GO:0006812;GO:0009117;GO:0044424;GO:0072522;GO:1901360;GO:0046390;GO:0006753;GO:0006163;GO:0009165;GO:0006725;GO:0022804;GO:0042623;GO:0055086;GO:0006164;GO:0045261;GO:0044271;GO:0006754;GO:0015986;GO:0044238;GO:0044249;GO:0055085;GO:0016817;GO:…	K02113	3FC80	C	sp|B2G688|ATPD_LACRJ ATP synthase subunit delta OS=Lactobacillus reuteri (strain JCM 1112) OX=557433 GN=atpH PE=3 SV=1	WP_003667559.1 F0F1 ATP synthase subunit delta [Limosilactobacillus reuteri] &gt;A5VIQ8.1 RecName: Full=ATP synthase subunit delta; AltName: Full=ATP synthase F(1) sector subunit delta; AltName: Full=F-type ATPase subunit delta; Short=F-ATPase subunit delta [Limosilactobacillus reuteri subsp. reuteri] &gt;B2G688.1 RecName: Full=ATP synthase subunit delta; AltName: Full=ATP synthase F(1) sector su…	-	-	-	GO:0009201//ribonucleoside triphosphate biosynthetic process;GO:0044281//small molecule metabolic process;GO:0009150//purine ribonucleotide metabolic process;GO:0009167//purine ribonucleoside monophosphate metabolic process;GO:0009144//purine nucleoside triphosphate metabolic process;GO:0009260//ribonucleotide biosynthetic process;GO:0008150//biological_process;GO:0018130//heterocycle biosyntheti…	GO:0005622//intracellular anatomical structure;GO:0044424//obsolete intracellular part;GO:0045261//proton-transporting ATP synthase complex, catalytic core F(1);GO:0044425//obsolete membrane part;GO:0005886//plasma membrane;GO:0045259//proton-transporting ATP synthase complex;GO:0032991//protein-containing complex;GO:0044464//obsolete cell part;GO:0071944//cell periphery;GO:0016020//membrane;GO:0…	GO:0015405//ATPase-coupled transmembrane transporter activity;GO:0019829//ATPase-coupled cation transmembrane transporter activity;GO:0042626//ATPase-coupled transmembrane transporter activity;GO:0003824//catalytic activity;GO:0022804//active transmembrane transporter activity;GO:0042623//ATP hydrolysis activity;GO:0016817//hydrolase activity, acting on acid anhydrides;GO:0043492//ATPase-coupled …	ko00190(Oxidative phosphorylation)
gene-C6H63_RS10315	730.116	575.308	884.924	1.53817	0.62122	2.45375e-07	2.6642e-06	gi|999999009|ref|NZ_PUXG01000037.1|	106861	108288	-	1427	atpD	GO:1901265;GO:0009199;GO:0017076;GO:0009206;GO:0015075;GO:0015318;GO:0022857;GO:0005575;GO:0034641;GO:0016818;GO:0098655;GO:0046933;GO:0006807;GO:0016020;GO:0071944;GO:0019693;GO:0032555;GO:1901566;GO:1901576;GO:0035639;GO:0009156;GO:0034654;GO:0098660;GO:0032991;GO:0044464;GO:0009987;GO:0022890;GO:0009141;GO:0015077;GO:0071704;GO:0097367;GO:0017144;GO:0045259;GO:0034220;GO:0005886;GO:0009259;GO:…	K02112	3F3TF	C	sp|B2G691|ATPB_LACRJ ATP synthase subunit beta OS=Lactobacillus reuteri (strain JCM 1112) OX=557433 GN=atpD PE=3 SV=1	WP_003666573.1 MULTISPECIES: F0F1 ATP synthase subunit beta [Lactobacillaceae] &gt;A5VIR1.1 RecName: Full=ATP synthase subunit beta; AltName: Full=ATP synthase F1 sector subunit beta; AltName: Full=F-ATPase subunit beta [Limosilactobacillus reuteri subsp. reuteri] &gt;B2G691.1 RecName: Full=ATP synthase subunit beta; AltName: Full=ATP synthase F1 sector subunit beta; AltName: Full=F-ATPase subuni…	-	D2TKF5|PHI:9332|EscN|67825|Citrobacter_rodentium|reduced_virulence	VFG041746(gi:53722650) (BPSS1627) type III secretion system ATPase [TTS2 (SS013)] [Burkholderia pseudomallei K96243]	GO:0009199//ribonucleoside triphosphate metabolic process;GO:0009206//purine ribonucleoside triphosphate biosynthetic process;GO:0034641//cellular nitrogen compound metabolic process;GO:0098655//cation transmembrane transport;GO:0006807//nitrogen compound metabolic process;GO:0019693//ribose phosphate metabolic process;GO:1901566//organonitrogen compound biosynthetic process;GO:1901576//organic s…	GO:0005575//cellular_component;GO:0016020//membrane;GO:0071944//cell periphery;GO:0032991//protein-containing complex;GO:0044464//obsolete cell part;GO:0045259//proton-transporting ATP synthase complex;GO:0005886//plasma membrane;GO:0005623//obsolete cell;GO:0016469//proton-transporting two-sector ATPase complex;GO:0033178//proton-transporting two-sector ATPase complex, catalytic domain;GO:009879…	GO:1901265//nucleoside phosphate binding;GO:0017076//purine nucleotide binding;GO:0015075//ion transmembrane transporter activity;GO:0015318//inorganic molecular entity transmembrane transporter activity;GO:0022857//transmembrane transporter activity;GO:0016818//hydrolase activity, acting on acid anhydrides, in phosphorus-containing anhydrides;GO:0046933//proton-transporting ATP synthase activity…	ko00190(Oxidative phosphorylation)
gene-C6H63_RS10335	164.317	110.363	218.27	1.97773	0.983849	2.45872e-07	2.6642e-06	gi|999999009|ref|NZ_PUXG01000037.1|	111388	111906	-	518	atpF	GO:1901576;GO:1901566;GO:0071944;GO:0019693;GO:0098655;GO:0034641;GO:0016020;GO:0006807;GO:0015075;GO:0045263;GO:0009206;GO:0009199;GO:0022857;GO:0005575;GO:0015318;GO:0009259;GO:0005886;GO:0090407;GO:0009127;GO:1901564;GO:0017144;GO:0071704;GO:0034220;GO:0045259;GO:0009141;GO:0009987;GO:0016021;GO:0022890;GO:0015077;GO:0009156;GO:0044464;GO:0098660;GO:0032991;GO:0034654;GO:0009123;GO:0009161;GO:…	K02109	3F5M8	C	sp|B2G687|ATPF_LACRJ ATP synthase subunit b OS=Lactobacillus reuteri (strain JCM 1112) OX=557433 GN=atpF PE=3 SV=1	WP_003666564.1 MULTISPECIES: F0F1 ATP synthase subunit B [Lactobacillaceae] &gt;A5VIQ7.1 RecName: Full=ATP synthase subunit b; AltName: Full=ATP synthase F(0) sector subunit b; AltName: Full=ATPase subunit I; AltName: Full=F-type ATPase subunit b; Short=F-ATPase subunit b [Limosilactobacillus reuteri subsp. reuteri] &gt;B2G687.1 RecName: Full=ATP synthase subunit b; AltName: Full=ATP synthase F(0…	-	-	-	GO:1901576//organic substance biosynthetic process;GO:1901566//organonitrogen compound biosynthetic process;GO:0019693//ribose phosphate metabolic process;GO:0098655//cation transmembrane transport;GO:0034641//cellular nitrogen compound metabolic process;GO:0006807//nitrogen compound metabolic process;GO:0009206//purine ribonucleoside triphosphate biosynthetic process;GO:0009199//ribonucleoside t…	GO:0071944//cell periphery;GO:0016020//membrane;GO:0045263//proton-transporting ATP synthase complex, coupling factor F(o);GO:0005575//cellular_component;GO:0005886//plasma membrane;GO:0045259//proton-transporting ATP synthase complex;GO:0016021//integral component of membrane;GO:0044464//obsolete cell part;GO:0032991//protein-containing complex;GO:0016469//proton-transporting two-sector ATPase c…	GO:0015075//ion transmembrane transporter activity;GO:0022857//transmembrane transporter activity;GO:0015318//inorganic molecular entity transmembrane transporter activity;GO:0022890//inorganic cation transmembrane transporter activity;GO:0015077//inorganic cation transmembrane transporter activity;GO:0005215//transporter activity;GO:0003674//molecular_function;GO:0015078//proton transmembrane tr…	ko00190(Oxidative phosphorylation)
gene-C6H63_RS05325	370.436	470.575	270.297	0.574397	-0.79988	2.53412e-07	2.72643e-06	gi|999999004|ref|NZ_PUXG01000020.1|	252107	253372	-	1265	C6H63_RS05325	-	-	3F3ND	S	sp|P54389|YPIA_BACSU TPR repeat-containing protein YpiA OS=Bacillus subtilis (strain 168) OX=224308 GN=ypiA PE=1 SV=1	AGR64173.1 hypothetical protein N134_04485 [Lactobacillus reuteri TD1]	-	-	-	-	-	-	-
gene-C6H63_RS09530	65.8874	94.7065	37.0683	0.391402	-1.35328	2.56806e-07	2.74348e-06	gi|999999029|ref|NZ_PUXG01000035.1|	221398	222378	+	980	C6H63_RS09530	GO:0003674;GO:0016491;GO:0008150;GO:0003824;GO:0008152;GO:0055114	-	3F40K	C	sp|P46336|IOLS_BACSU Aldo-keto reductase IolS OS=Bacillus subtilis (strain 168) OX=224308 GN=iolS PE=1 SV=1	WP_122481799.1 aldo/keto reductase [Limosilactobacillus reuteri] &gt;RMX26004.1 oxidoreductase [Limosilactobacillus reuteri]	-	J4VZT4|PHI:9444|Bbakr1_(XP_008600433.1)|176275|Beauveria_bassiana|unaffected_pathogenicity	-	GO:0008150//biological_process;GO:0008152//metabolic process;GO:0055114//obsolete oxidation-reduction process;	-	GO:0003674//molecular_function;GO:0016491//oxidoreductase activity;GO:0003824//catalytic activity;	-
gene-C6H63_RS09895	304.768	383.336	226.201	0.590084	-0.761007	2.60864e-07	2.76735e-06	gi|999999009|ref|NZ_PUXG01000037.1|	14484	14924	-	440	C6H63_RS09895	GO:0071944;GO:0044464;GO:0044425;GO:0005575;GO:0005623;GO:0016021;GO:0005886;GO:0031224;GO:0016020	-	3F6KB	S	-	WP_003666701.1 MULTISPECIES: DUF948 domain-containing protein [Lactobacillaceae] &gt;CUR38632.1 General stress protein [Limosilactobacillus reuteri subsp. porcinus] &gt;GFI59612.1 hypothetical protein IMSAG044_00497 [Lactobacillaceae bacterium] &gt;ABQ82815.1 protein of unknown function DUF948 [Limosilactobacillus reuteri subsp. reuteri] &gt;AGR63975.1 chemotaxis protein [Lactobacillus reuteri TD…	-	-	-	-	GO:0071944//cell periphery;GO:0044464//obsolete cell part;GO:0044425//obsolete membrane part;GO:0005575//cellular_component;GO:0005623//obsolete cell;GO:0016021//integral component of membrane;GO:0005886//plasma membrane;GO:0031224//intrinsic component of membrane;GO:0016020//membrane;	-	-
gene-C6H63_RS07985	89.7981	52.8332	126.763	2.3993	1.26262	2.69386e-07	2.83791e-06	gi|999999011|ref|NZ_PUXG01000026.1|	20906	22375	+	1469	C6H63_RS07985	GO:0008150;GO:0003824;GO:0009987;GO:0016021;GO:0071555;GO:0044464;GO:0031224;GO:0005886;GO:0051704;GO:0071554;GO:0044425;GO:0045229;GO:0009405;GO:0016020;GO:0071840;GO:0005623;GO:0005575;GO:0016043;GO:0003674;GO:0031975;GO:0044419;GO:0016740;GO:0071944	-	3F3MQ	K	sp|Q8DVR0|BRPA_STRMU Biofilm regulatory protein A OS=Streptococcus mutans serotype c (strain ATCC 700610 / UA159) OX=210007 GN=brpA PE=1 SV=1	WP_122481588.1 LCP family protein [Limosilactobacillus reuteri] &gt;RMX26603.1 transcriptional regulator [Limosilactobacillus reuteri] &gt;TGB09412.1 transcriptional regulator [Limosilactobacillus reuteri]	-	B2HHX0|PHI:6496|CpsA|1781|Mycobacterium_marinum|reduced_virulence	VFG016423(gi:118480307) (lytR) transcription antiterminator [Polysaccharide capsule (CVF567)] [Bacillus thuringiensis str. Al Hakam]	GO:0008150//biological_process;GO:0009987//cellular process;GO:0071555//cell wall organization;GO:0051704//obsolete multi-organism process;GO:0071554//cell wall organization or biogenesis;GO:0045229//external encapsulating structure organization;GO:0009405//obsolete pathogenesis;GO:0071840//cellular component organization or biogenesis;GO:0016043//cellular component organization;GO:0044419//biolo…	GO:0016021//integral component of membrane;GO:0044464//obsolete cell part;GO:0031224//intrinsic component of membrane;GO:0005886//plasma membrane;GO:0044425//obsolete membrane part;GO:0016020//membrane;GO:0005623//obsolete cell;GO:0005575//cellular_component;GO:0031975//envelope;GO:0071944//cell periphery;	GO:0003824//catalytic activity;GO:0003674//molecular_function;GO:0016740//transferase activity;	-
gene-C6H63_RS09130	323.02	405.323	240.718	0.593891	-0.751731	2.72577e-07	2.85172e-06	gi|999999029|ref|NZ_PUXG01000035.1|	151371	151991	-	620	gmk	GO:1901564;GO:1901363;GO:0090407;GO:0009259;GO:0009119;GO:0071704;GO:0097367;GO:0009179;GO:0009987;GO:0009132;GO:0034654;GO:0004385;GO:0044464;GO:0035639;GO:1901576;GO:0019693;GO:0032555;GO:0006807;GO:0034641;GO:1901657;GO:0005575;GO:1901265;GO:0017076;GO:0006793;GO:0006139;GO:0044237;GO:0042278;GO:1901068;GO:0019438;GO:0009126;GO:0016772;GO:0046483;GO:1901293;GO:0009161;GO:0016301;GO:0009123;GO:…	K00942	3F3X9	F	sp|Q88WL7|KGUA_LACPL Guanylate kinase OS=Lactobacillus plantarum (strain ATCC BAA-793 / NCIMB 8826 / WCFS1) OX=220668 GN=gmk PE=3 SV=1	WP_003663856.1 MULTISPECIES: guanylate kinase [Limosilactobacillus] &gt;MBB1110934.1 guanylate kinase [Limosilactobacillus balticus] &gt;CUR38586.1 Guanylate kinase [Limosilactobacillus reuteri subsp. porcinus] &gt;GFI59207.1 guanylate kinase [Lactobacillaceae bacterium] &gt;ABQ83433.1 guanylate kinase [Limosilactobacillus reuteri subsp. reuteri] &gt;AGN99005.1 guanylate kinase [Lactobacillus reu…	-	-	-	GO:1901564//organonitrogen compound metabolic process;GO:0090407//organophosphate biosynthetic process;GO:0009259//ribonucleotide metabolic process;GO:0009119//ribonucleoside metabolic process;GO:0071704//organic substance metabolic process;GO:0009179//purine ribonucleoside diphosphate metabolic process;GO:0009987//cellular process;GO:0009132//nucleoside diphosphate metabolic process;GO:0034654//…	GO:0044464//obsolete cell part;GO:0005575//cellular_component;GO:0044444//obsolete cytoplasmic part;GO:0005829//cytosol;GO:0005737//cytoplasm;GO:0005623//obsolete cell;GO:0005622//intracellular anatomical structure;GO:0044424//obsolete intracellular part;	GO:1901363//heterocyclic compound binding;GO:0097367//carbohydrate derivative binding;GO:0004385//guanylate kinase activity;GO:0035639//purine ribonucleoside triphosphate binding;GO:0032555//purine ribonucleotide binding;GO:1901265//nucleoside phosphate binding;GO:0017076//purine nucleotide binding;GO:0016772//transferase activity, transferring phosphorus-containing groups;GO:0016301//kinase acti…	ko00230(Purine metabolism)
gene-C6H63_RS09200	115.412	72.5712	158.253	2.18066	1.12476	3.72585e-07	3.87131e-06	gi|999999029|ref|NZ_PUXG01000035.1|	162792	163073	-	281	rpmA	GO:0006518;GO:0044424;GO:0044260;GO:0032991;GO:0044464;GO:0010467;GO:0005622;GO:0008150;GO:0009987;GO:0043226;GO:0071704;GO:1901564;GO:0019538;GO:0006412;GO:0044249;GO:0005575;GO:0044238;GO:0044271;GO:0044445;GO:0006807;GO:0034641;GO:0009059;GO:0015934;GO:0043228;GO:1990904;GO:0022625;GO:1901566;GO:1901576;GO:0044267;GO:0003735;GO:0008152;GO:0005840;GO:0022626;GO:0009058;GO:0044446;GO:0044237;GO:…	K02899	3F6WU	J	sp|B2G856|RL27_LACRJ 50S ribosomal protein L27 OS=Lactobacillus reuteri (strain JCM 1112) OX=557433 GN=rpmA PE=3 SV=1	WP_019252495.1 MULTISPECIES: 50S ribosomal protein L27 [Lactobacillaceae] &gt;MBB1094949.1 50S ribosomal protein L27 [Limosilactobacillus agrestis] &gt;MBB1110948.1 50S ribosomal protein L27 [Limosilactobacillus balticus] &gt;MBD5091508.1 50S ribosomal protein L27 [Lactobacillus sp.] &gt;MBB1099748.1 50S ribosomal protein L27 [Limosilactobacillus agrestis] &gt;MBB1129328.1 50S ribosomal protein L…	-	-	-	GO:0006518//peptide metabolic process;GO:0044260//cellular macromolecule metabolic process;GO:0010467//gene expression;GO:0008150//biological_process;GO:0009987//cellular process;GO:0071704//organic substance metabolic process;GO:1901564//organonitrogen compound metabolic process;GO:0019538//protein metabolic process;GO:0006412//translation;GO:0044249//cellular biosynthetic process;GO:0044238//pr…	GO:0044424//obsolete intracellular part;GO:0032991//protein-containing complex;GO:0044464//obsolete cell part;GO:0005622//intracellular anatomical structure;GO:0043226//organelle;GO:0005575//cellular_component;GO:0044445//obsolete cytosolic part;GO:0015934//large ribosomal subunit;GO:0043228//non-membrane-bounded organelle;GO:1990904//ribonucleoprotein complex;GO:0022625//cytosolic large ribosoma…	GO:0003735//structural constituent of ribosome;GO:0005198//structural molecule activity;GO:0003674//molecular_function;	ko03010(Ribosome)
gene-C6H63_RS06655	360.584	272.52	448.647	1.64629	0.719215	4.37833e-07	4.51832e-06	gi|999999006|ref|NZ_PUXG01000024.1|	150546	152465	+	1919	asnB	-	K01953	3F3NT	E	sp|P54420|ASNB_BACSU Asparagine synthetase [glutamine-hydrolyzing] 1 OS=Bacillus subtilis (strain 168) OX=224308 GN=asnB PE=1 SV=2	AGR64934.1 asparagine synthase [Lactobacillus reuteri TD1]	-	G7TM01|PHI:2964|AsnB|347|Xanthomonas_oryzae|reduced_virulence	VFG047106 (wbtH) asparagine synthase [LPS (CVF834)] [Francisella tularensis subsp. holarctica FTNF002-00]	-	-	-	ko00250(Alanine, aspartate and glutamate metabolism)
gene-C6H63_RS04590	198.522	257.243	139.801	0.543459	-0.879758	4.5403e-07	4.6538e-06	gi|999999004|ref|NZ_PUXG01000020.1|	97984	98847	-	863	C6H63_RS04590	-	-	3F5UB	S	-	WP_122481212.1 alpha/beta hydrolase [Limosilactobacillus reuteri] &gt;RMX27253.1 hydrolase [Limosilactobacillus reuteri] &gt;TGB12473.1 alpha/beta hydrolase [Limosilactobacillus reuteri]	-	-	-	-	-	-	-
gene-C6H63_RS01635	333.265	414.685	251.845	0.607317	-0.719478	5.23204e-07	5.32685e-06	gi|999999021|ref|NZ_PUXG01000006.1|	50478	51377	+	899	C6H63_RS01635	-	K05845	3FB49	M	sp|O32243|OPUCC_BACSU Glycine betaine/carnitine/choline-binding protein OpuCC OS=Bacillus subtilis (strain 168) OX=224308 GN=opuCC PE=1 SV=1	WP_122480897.1 glycine/betaine ABC transporter substrate-binding protein [Limosilactobacillus reuteri] &gt;RMX27916.1 glycine/betaine ABC transporter substrate-binding protein [Limosilactobacillus reuteri] &gt;TGB10980.1 glycine/betaine ABC transporter substrate-binding protein [Limosilactobacillus reuteri]	-	-	-	-	-	-	ko02010(ABC transporters)
gene-C6H63_RS10210	1644.23	2067.39	1221.07	0.590635	-0.75966	6.45775e-07	6.53093e-06	gi|999999009|ref|NZ_PUXG01000037.1|	86560	87048	+	488	C6H63_RS10210	GO:0006950;GO:0005623;GO:0050896;GO:0044424;GO:0008150;GO:0005622;GO:0005737;GO:0044464;GO:0005575	-	3F68T	T	sp|Q5HNJ5|Y1273_STAEQ Putative universal stress protein SERP1273 OS=Staphylococcus epidermidis (strain ATCC 35984 / RP62A) OX=176279 GN=SERP1273 PE=3 SV=1	WP_003666602.1 MULTISPECIES: universal stress protein [Lactobacillaceae] &gt;MBB1109097.1 universal stress protein [Limosilactobacillus balticus] &gt;CUR39479.1 Universal stress protein family [Limosilactobacillus reuteri subsp. porcinus] &gt;ABQ82754.1 UspA domain protein [Limosilactobacillus reuteri subsp. reuteri] &gt;AEI57919.1 universal stress family protein [Lactobacillus reuteri SD2112] &g…	-	-	-	GO:0006950//response to stress;GO:0050896//response to stimulus;GO:0008150//biological_process;	GO:0005623//obsolete cell;GO:0044424//obsolete intracellular part;GO:0005622//intracellular anatomical structure;GO:0005737//cytoplasm;GO:0044464//obsolete cell part;GO:0005575//cellular_component;	-	-
gene-C6H63_RS04955	487.611	593.725	381.497	0.642547	-0.638125	8.8785e-07	8.91966e-06	gi|999999004|ref|NZ_PUXG01000020.1|	175018	175908	-	890	C6H63_RS04955	-	-	3F5A3	K	-	WP_035169520.1 helix-turn-helix transcriptional regulator [Limosilactobacillus reuteri] &gt;KEK14591.1 XRE family transcriptional regulator [Limosilactobacillus reuteri] &gt;RMX27323.1 XRE family transcriptional regulator [Limosilactobacillus reuteri] &gt;TGB11641.1 XRE family transcriptional regulator [Limosilactobacillus reuteri]	-	-	-	-	-	-	-
gene-C6H63_RS07290	2057.35	2407.17	1707.54	0.709355	-0.49542	8.99217e-07	8.97442e-06	gi|999999010|ref|NZ_PUXG01000025.1|	110583	114218	-	3635	rpoC	GO:1901362;GO:0003674;GO:0016740;GO:1902494;GO:0140098;GO:0005623;GO:1990234;GO:0034062;GO:0034645;GO:0097159;GO:0043170;GO:0097659;GO:0003676;GO:0016779;GO:0006139;GO:0044237;GO:0006351;GO:0032774;GO:0009058;GO:0046677;GO:0003899;GO:0008152;GO:0019438;GO:0042221;GO:0046483;GO:0016772;GO:1901576;GO:1901360;GO:0006725;GO:0030880;GO:0009059;GO:0090304;GO:0034641;GO:0000428;GO:0006807;GO:0016070;GO:…	K03046	3F3KF	K	sp|B2G8Y5|RPOC_LACRJ DNA-directed RNA polymerase subunit beta&apos; OS=Lactobacillus reuteri (strain JCM 1112) OX=557433 GN=rpoC PE=3 SV=1	WP_003672258.1 MULTISPECIES: DNA-directed RNA polymerase subunit beta&apos; [Lactobacillaceae] &gt;CUR38793.1 DNA-directed RNA polymerase beta&apos; subunit [Limosilactobacillus reuteri subsp. porcinus] &gt;AEI56813.1 DNA-directed RNA polymerase, beta&apos; subunit [Lactobacillus reuteri SD2112] &gt;AGR64635.1 DNA-directed RNA polymerase subunit beta&apos; [Lactobacillus reuteri TD1] &gt;ANU51796…	-	-	-	GO:1901362//organic cyclic compound biosynthetic process;GO:0034645//cellular macromolecule biosynthetic process;GO:0043170//macromolecule metabolic process;GO:0097659//nucleic acid-templated transcription;GO:0006139//nucleobase-containing compound metabolic process;GO:0044237//cellular metabolic process;GO:0006351//transcription, DNA-templated;GO:0032774//RNA biosynthetic process;GO:0009058//bio…	GO:1902494//catalytic complex;GO:0005623//obsolete cell;GO:1990234//transferase complex;GO:0030880//RNA polymerase complex;GO:0000428//DNA-directed RNA polymerase complex;GO:0005575//cellular_component;GO:0061695//transferase complex, transferring phosphorus-containing groups;GO:0005622//intracellular anatomical structure;GO:0044464//obsolete cell part;GO:0032991//protein-containing complex;GO:00…	GO:0003674//molecular_function;GO:0016740//transferase activity;GO:0140098//catalytic activity, acting on RNA;GO:0034062//5'-3' RNA polymerase activity;GO:0097159//organic cyclic compound binding;GO:0003676//nucleic acid binding;GO:0016779//nucleotidyltransferase activity;GO:0003899//DNA-directed 5'-3' RNA polymerase activity;GO:0016772//transferase activity, transferring phosphorus-containing gr…	ko03020(RNA polymerase)
gene-C6H63_RS03045	1075.79	1271.78	879.797	0.691783	-0.531608	1.01615e-06	1.00752e-05	gi|999999031|ref|NZ_PUXG01000016.1|	177115	179019	-	1904	C6H63_RS03045	GO:0005488;GO:0071704;GO:0043170;GO:0004175;GO:0003674;GO:0046872;GO:0019538;GO:1901564;GO:0070011;GO:0016787;GO:0043167;GO:0140096;GO:0044238;GO:0004222;GO:0006508;GO:0043169;GO:0008150;GO:0006807;GO:0003824;GO:0008233;GO:0008152;GO:0008237	K07386	3F4CX	O	sp|Q07744|PEPO_LACLA Neutral endopeptidase OS=Lactococcus lactis subsp. lactis (strain IL1403) OX=272623 GN=pepO PE=1 SV=3	WP_122481053.1 M13 family peptidase [Limosilactobacillus reuteri] &gt;RMX27828.1 peptidase M13 [Limosilactobacillus reuteri] &gt;TGB11914.1 M13 family peptidase [Limosilactobacillus reuteri]	-	I6X8R2|PHI:4957__PHI:6617|Zmp1|1773|Mycobacterium_tuberculosis|increased_virulence_(hypervirulence)	VFG031063(gi:379749615) (zmp1) peptidase family protein M13 [Zn++ metallophrotease (CVF655)] [Mycobacterium intracellulare ATCC 13950]	GO:0071704//organic substance metabolic process;GO:0043170//macromolecule metabolic process;GO:0019538//protein metabolic process;GO:1901564//organonitrogen compound metabolic process;GO:0044238//primary metabolic process;GO:0006508//proteolysis;GO:0008150//biological_process;GO:0006807//nitrogen compound metabolic process;GO:0008152//metabolic process;	-	GO:0005488//binding;GO:0004175//endopeptidase activity;GO:0003674//molecular_function;GO:0046872//metal ion binding;GO:0070011//peptidase activity;GO:0016787//hydrolase activity;GO:0043167//ion binding;GO:0140096//catalytic activity, acting on a protein;GO:0004222//metalloendopeptidase activity;GO:0043169//cation binding;GO:0003824//catalytic activity;GO:0008233//peptidase activity;GO:0008237//me…	-
gene-C6H63_RS03035	62.5893	89.7222	35.4563	0.395179	-1.33942	1.0704e-06	1.05442e-05	gi|999999031|ref|NZ_PUXG01000016.1|	175830	176333	-	503	C6H63_RS03035	-	-	3F6GV	S	sp|Q88SK6|Y3408_LACPL Macro domain-containing protein lp_3408 OS=Lactobacillus plantarum (strain ATCC BAA-793 / NCIMB 8826 / WCFS1) OX=220668 GN=lp_3408 PE=4 SV=1	WP_122481051.1 O-acetyl-ADP-ribose deacetylase [Limosilactobacillus reuteri] &gt;RMX27826.1 O-acetyl-ADP-ribose deacetylase [Limosilactobacillus reuteri] &gt;TGB11916.1 O-acetyl-ADP-ribose deacetylase [Limosilactobacillus reuteri]	-	-	-	-	-	-	-
gene-C6H63_RS08990	39.2775	59.902	18.6529	0.31139	-1.6832	1.15603e-06	1.12421e-05	gi|999999029|ref|NZ_PUXG01000035.1|	121310	121534	+	224	C6H63_RS08990	-	-	3FAZ2	-	-	WP_003666984.1 hypothetical protein [Limosilactobacillus reuteri] &gt;AKP01360.1 hypothetical protein LRIRT_1135 [Limosilactobacillus reuteri] &gt;EEI08312.1 hypothetical protein HMPREF0535_1913 [Lactobacillus reuteri MM2-3] &gt;EGC15909.1 hypothetical protein HMPREF0536_10088 [Lactobacillus reuteri MM4-1A] &gt;MRG83329.1 hypothetical protein [Limosilactobacillus reuteri] &gt;MRG89313.1 hypotheti…	-	-	-	-	-	-	-
gene-C6H63_RS06620	66.3443	36.9899	95.6988	2.58716	1.37137	1.15607e-06	1.12421e-05	gi|999999006|ref|NZ_PUXG01000024.1|	142702	144024	-	1322	dnaA	GO:0097159;GO:0034645;GO:0006261;GO:0043168;GO:0005737;GO:0003690;GO:0000166;GO:0005623;GO:0080090;GO:0005524;GO:0003674;GO:0032553;GO:0060255;GO:0009889;GO:0051052;GO:0006270;GO:0006260;GO:0046483;GO:0008152;GO:0009058;GO:0003688;GO:0050789;GO:0010556;GO:0006259;GO:0036094;GO:0044237;GO:0006139;GO:0003676;GO:0043170;GO:0005575;GO:0044249;GO:0017076;GO:0044238;GO:1901265;GO:0006275;GO:0016020;GO:…	K02313	3F3YA	L	sp|B2G4Y5|DNAA_LACRJ Chromosomal replication initiator protein DnaA OS=Lactobacillus reuteri (strain JCM 1112) OX=557433 GN=dnaA PE=3 SV=1	WP_102816315.1 chromosomal replication initiator protein DnaA [Limosilactobacillus reuteri] &gt;RMX27117.1 chromosomal replication initiator protein DnaA [Limosilactobacillus reuteri] &gt;TGB11426.1 chromosomal replication initiator protein DnaA [Limosilactobacillus reuteri] &gt;CUR40979.1 Chromosomal replication initiator protein DnaA [Limosilactobacillus reuteri]	-	-	-	GO:0034645//cellular macromolecule biosynthetic process;GO:0006261//DNA-dependent DNA replication;GO:0080090//regulation of primary metabolic process;GO:0060255//regulation of macromolecule metabolic process;GO:0009889//regulation of biosynthetic process;GO:0051052//regulation of DNA metabolic process;GO:0006270//DNA replication initiation;GO:0006260//DNA replication;GO:0046483//heterocycle metab…	GO:0005737//cytoplasm;GO:0005623//obsolete cell;GO:0005575//cellular_component;GO:0016020//membrane;GO:0071944//cell periphery;GO:0044464//obsolete cell part;GO:0044424//obsolete intracellular part;GO:0005622//intracellular anatomical structure;GO:0005886//plasma membrane;	GO:0097159//organic cyclic compound binding;GO:0043168//anion binding;GO:0003690//double-stranded DNA binding;GO:0000166//nucleotide binding;GO:0005524//ATP binding;GO:0003674//molecular_function;GO:0032553//ribonucleotide binding;GO:0003688//DNA replication origin binding;GO:0036094//small molecule binding;GO:0003676//nucleic acid binding;GO:0017076//purine nucleotide binding;GO:1901265//nucleos…	ko02020(Two-component system)
gene-C6H63_RS00215	113.867	152.884	74.8493	0.489583	-1.03038	1.31752e-06	1.27305e-05	gi|999999037|ref|NZ_PUXG01000001.1|	37812	39005	+	1193	C6H63_RS00215	-	K05825	3F4AH	EK	sp|H3ZPL1|ARAT1_THELN Aromatic-amino-acid aminotransferase 1 OS=Thermococcus litoralis (strain ATCC 51850 / DSM 5473 / JCM 8560 / NS-C) OX=523849 GN=OCC_04335 PE=1 SV=1	WP_122480728.1 PLP-dependent aminotransferase family protein [Limosilactobacillus reuteri] &gt;RMX28190.1 aminotransferase [Limosilactobacillus reuteri] &gt;TGB11321.1 PLP-dependent aminotransferase family protein [Limosilactobacillus reuteri]	-	A0A0K0GPI8|PHI:9989|AspC_(PXO_02420)|347|Xanthomonas_oryzae|reduced_virulence	-	-	-	-	ko00300(Lysine biosynthesis)
gene-C6H63_RS03765	37.894	16.4278	59.3602	3.61341	1.85336	1.32873e-06	1.27575e-05	gi|999999014|ref|NZ_PUXG01000019.1|	59954	60223	-	269	rpsO	GO:1901576;GO:1901566;GO:1990904;GO:0043228;GO:0009059;GO:0034641;GO:0006807;GO:0044271;GO:0044445;GO:0044238;GO:0005575;GO:0044249;GO:0006412;GO:0019538;GO:0019843;GO:1901564;GO:1901363;GO:0003723;GO:0071704;GO:0005488;GO:0043226;GO:0022627;GO:0009987;GO:0008150;GO:0005622;GO:0010467;GO:0044464;GO:0032991;GO:0044260;GO:0044424;GO:0006518;GO:0003674;GO:0015935;GO:0044391;GO:0044422;GO:0044444;GO:…	K02956	3F7DV	J	sp|Q50EJ9|RS15_LACRE 30S ribosomal protein S15 OS=Lactobacillus reuteri OX=1598 GN=rpsO PE=3 SV=1	WP_003666833.1 MULTISPECIES: 30S ribosomal protein S15 [Lactobacillaceae] &gt;A5VJ89.1 RecName: Full=30S ribosomal protein S15 [Limosilactobacillus reuteri subsp. reuteri] &gt;B2G6Q9.1 RecName: Full=30S ribosomal protein S15 [Lactobacillus reuteri JCM 1112] &gt;Q50EJ9.1 RecName: Full=30S ribosomal protein S15 [Limosilactobacillus reuteri] &gt;MBB1069277.1 30S ribosomal protein S15 [Limosilactobac…	-	-	-	GO:1901576//organic substance biosynthetic process;GO:1901566//organonitrogen compound biosynthetic process;GO:0009059//macromolecule biosynthetic process;GO:0034641//cellular nitrogen compound metabolic process;GO:0006807//nitrogen compound metabolic process;GO:0044271//cellular nitrogen compound biosynthetic process;GO:0044238//primary metabolic process;GO:0044249//cellular biosynthetic process…	GO:1990904//ribonucleoprotein complex;GO:0043228//non-membrane-bounded organelle;GO:0044445//obsolete cytosolic part;GO:0005575//cellular_component;GO:0043226//organelle;GO:0022627//cytosolic small ribosomal subunit;GO:0005622//intracellular anatomical structure;GO:0044464//obsolete cell part;GO:0032991//protein-containing complex;GO:0044424//obsolete intracellular part;GO:0015935//small ribosoma…	GO:0019843//rRNA binding;GO:1901363//heterocyclic compound binding;GO:0003723//RNA binding;GO:0005488//binding;GO:0003674//molecular_function;GO:0005198//structural molecule activity;GO:0097159//organic cyclic compound binding;GO:0003676//nucleic acid binding;GO:0003735//structural constituent of ribosome;	ko03010(Ribosome)
gene-C6H63_RS08885	52.9596	77.0974	28.8219	0.373838	-1.41952	1.37189e-06	1.3089e-05	gi|999999029|ref|NZ_PUXG01000035.1|	95405	100432	-	5027	C6H63_RS08885	-	-	3F76F	M	-	WP_122481734.1 YSIRK-type signal peptide-containing protein [Limosilactobacillus reuteri] &gt;RMX25876.1 YSIRK signal domain/LPXTG anchor domain surface protein [Limosilactobacillus reuteri] &gt;TGB09359.1 YSIRK-type signal peptide-containing protein [Limosilactobacillus reuteri]	-	-	-	-	-	-	-
gene-C6H63_RS05500	8405.1	9699.51	7110.69	0.733098	-0.447922	1.38739e-06	1.31542e-05	gi|999999004|ref|NZ_PUXG01000020.1|	290318	291295	-	977	bsh	GO:0016810;GO:0003824;GO:0016787;GO:0045302;GO:0016811;GO:0003674	K01442	3F4NH	M	sp|Q06115|CBH_LACPL Conjugated bile acid hydrolase OS=Lactobacillus plantarum (strain ATCC BAA-793 / NCIMB 8826 / WCFS1) OX=220668 GN=cbh PE=1 SV=4	WP_122481320.1 choloylglycine hydrolase [Limosilactobacillus reuteri] &gt;RMX27429.1 choloylglycine hydrolase [Limosilactobacillus reuteri] &gt;TGB11746.1 choloylglycine hydrolase family protein [Limosilactobacillus reuteri]	-	-	VFG032495(gi:284802512) (bsh) hypothetical protein [Bile-salt hydrolase (CVF250)] [Listeria monocytogenes 08-5578]	-	-	GO:0016810//hydrolase activity, acting on carbon-nitrogen (but not peptide) bonds;GO:0003824//catalytic activity;GO:0016787//hydrolase activity;GO:0045302//choloylglycine hydrolase activity;GO:0016811//hydrolase activity, acting on carbon-nitrogen (but not peptide) bonds, in linear amides;GO:0003674//molecular_function;	ko00121(Secondary bile acid biosynthesis)
gene-C6H63_RS03770	38.7088	17.0689	60.3488	3.53561	1.82196	1.49412e-06	1.40781e-05	gi|999999014|ref|NZ_PUXG01000019.1|	60485	60739	+	254	rpsT	GO:0043229;GO:0003676;GO:0043170;GO:0043232;GO:0044237;GO:0003735;GO:0008152;GO:0005840;GO:0009058;GO:0044267;GO:0003674;GO:0043603;GO:0044444;GO:0005737;GO:0005198;GO:0043604;GO:0043043;GO:0005623;GO:0097159;GO:0034645;GO:1901564;GO:1901363;GO:0019843;GO:0019538;GO:0043226;GO:0071704;GO:0005488;GO:0003723;GO:0005622;GO:0008150;GO:0009987;GO:0006518;GO:0044424;GO:0044260;GO:0044464;GO:0032991;GO:…	K02968	3F7D8	J	sp|B2G6Q8|RS20_LACRJ 30S ribosomal protein S20 OS=Lactobacillus reuteri (strain JCM 1112) OX=557433 GN=rpsT PE=3 SV=1	WP_003666832.1 MULTISPECIES: 30S ribosomal protein S20 [Lactobacillaceae] &gt;A5VJ88.1 RecName: Full=30S ribosomal protein S20 [Limosilactobacillus reuteri subsp. reuteri] &gt;B2G6Q8.1 RecName: Full=30S ribosomal protein S20 [Lactobacillus reuteri JCM 1112] &gt;MBB1069278.1 30S ribosomal protein S20 [Limosilactobacillus albertensis] &gt;MBB1095302.1 30S ribosomal protein S20 [Limosilactobacillus …	-	-	-	GO:0043170//macromolecule metabolic process;GO:0044237//cellular metabolic process;GO:0008152//metabolic process;GO:0009058//biosynthetic process;GO:0044267//cellular protein metabolic process;GO:0043603//cellular amide metabolic process;GO:0043604//amide biosynthetic process;GO:0043043//peptide biosynthetic process;GO:0034645//cellular macromolecule biosynthetic process;GO:1901564//organonitroge…	GO:0043229//intracellular organelle;GO:0043232//intracellular non-membrane-bounded organelle;GO:0005840//ribosome;GO:0044444//obsolete cytoplasmic part;GO:0005737//cytoplasm;GO:0005623//obsolete cell;GO:0043226//organelle;GO:0005622//intracellular anatomical structure;GO:0044424//obsolete intracellular part;GO:0044464//obsolete cell part;GO:0032991//protein-containing complex;GO:0043228//non-memb…	GO:0003676//nucleic acid binding;GO:0003735//structural constituent of ribosome;GO:0003674//molecular_function;GO:0005198//structural molecule activity;GO:0097159//organic cyclic compound binding;GO:1901363//heterocyclic compound binding;GO:0019843//rRNA binding;GO:0005488//binding;GO:0003723//RNA binding;	ko03010(Ribosome)
gene-C6H63_RS06870	202.871	259.135	146.608	0.565758	-0.821742	1.60396e-06	1.50198e-05	gi|999999010|ref|NZ_PUXG01000025.1|	43640	44659	-	1019	C6H63_RS06870	-	-	3F4EV	S	sp|P42599|YGJR_ECOLI Uncharacterized oxidoreductase YgjR OS=Escherichia coli (strain K12) OX=83333 GN=ygjR PE=3 SV=3	WP_003674786.1 Gfo/Idh/MocA family oxidoreductase [Limosilactobacillus reuteri] &gt;AGN98797.1 gfo/Idh/MocA family oxidoreductase [Lactobacillus reuteri I5007] &gt;ANU51719.1 oxidoreductase [Limosilactobacillus reuteri] &gt;AXX74841.1 gfo/Idh/MocA family oxidoreductase [Limosilactobacillus reuteri] &gt;KEK15540.1 oxidoreductase [Limosilactobacillus reuteri] &gt;MBU5284081.1 Gfo/Idh/MocA family ox…	-	-	-	-	-	-	-
gene-C6H63_RS03215	130.281	172.179	88.3819	0.513313	-0.962091	1.63632e-06	1.52288e-05	gi|999999031|ref|NZ_PUXG01000016.1|	212851	213768	+	917	C6H63_RS03215	-	K03284	3F4B8	P	-	WP_003665048.1 MULTISPECIES: magnesium transporter CorA family protein [Limosilactobacillus] &gt;MBB1110646.1 magnesium transporter CorA family protein [Limosilactobacillus balticus] &gt;ABQ84065.1 Mg2+ and Co2+ transporter-like protein [Limosilactobacillus reuteri subsp. reuteri] &gt;AKP02040.1 Mg2+ and Co2+ transporter-like protein [Limosilactobacillus reuteri] &gt;ANU52102.1 cobalt transporter…	-	-	-	-	-	-	-
gene-C6H63_RS02880	92.4654	57.167	127.764	2.23492	1.16023	2.03818e-06	1.88532e-05	gi|999999031|ref|NZ_PUXG01000016.1|	143178	144356	+	1178	C6H63_RS02880	GO:0005886;GO:0055085;GO:0031224;GO:0071944;GO:0044425;GO:0051179;GO:0016021;GO:0005623;GO:0016020;GO:0008150;GO:0051234;GO:0006810;GO:0005575;GO:0044464	K03449	3F52B	P	sp|P37482|YYCB_BACSU Uncharacterized transporter YycB OS=Bacillus subtilis (strain 168) OX=224308 GN=yycB PE=2 SV=1	WP_122481032.1 MFS transporter [Limosilactobacillus reuteri] &gt;RMX27795.1 MFS transporter [Limosilactobacillus reuteri] &gt;TGB11947.1 MFS transporter [Limosilactobacillus reuteri]	-	-	VFG044371(gi:40204913) (qbsM) QbsM [thioquinolobactin (IA009)] [Pseudomonas fluorescens ATCC 17400]	GO:0055085//transmembrane transport;GO:0051179//localization;GO:0008150//biological_process;GO:0051234//establishment of localization;GO:0006810//transport;	GO:0005886//plasma membrane;GO:0031224//intrinsic component of membrane;GO:0071944//cell periphery;GO:0044425//obsolete membrane part;GO:0016021//integral component of membrane;GO:0005623//obsolete cell;GO:0016020//membrane;GO:0005575//cellular_component;GO:0044464//obsolete cell part;	-	-
gene-C6H63_RS00350	133.972	175.281	92.6628	0.528651	-0.919612	2.18568e-06	2.0095e-05	gi|999999037|ref|NZ_PUXG01000001.1|	61153	62667	+	1514	C6H63_RS00350	-	K01524	3F49N	FP	-	WP_122480742.1 exopolyphosphatase [Limosilactobacillus reuteri] &gt;RMX28215.1 exopolyphosphatase [Limosilactobacillus reuteri] &gt;TGB11297.1 exopolyphosphatase [Limosilactobacillus reuteri]	-	-	-	-	-	-	ko00230(Purine metabolism)
gene-C6H63_RS07680	241.686	178.228	305.144	1.7121	0.775764	2.20544e-06	2.01546e-05	gi|999999010|ref|NZ_PUXG01000025.1|	197244	197783	-	539	C6H63_RS07680	-	-	3F4UW	S	-	WP_122481555.1 flavodoxin family protein [Limosilactobacillus reuteri] &gt;RMX26919.1 NAD(P)H dehydrogenase [Limosilactobacillus reuteri] &gt;TGB11114.1 flavodoxin family protein [Limosilactobacillus reuteri]	-	-	-	-	-	-	-
gene-C6H63_RS05615	456.295	553.92	358.67	0.647512	-0.62702	2.39402e-06	2.17469e-05	gi|999999004|ref|NZ_PUXG01000020.1|	314848	315696	+	848	C6H63_RS05615	-	-	3FB4U	S	sp|P76234|YEAE_ECOLI Uncharacterized protein YeaE OS=Escherichia coli (strain K12) OX=83333 GN=yeaE PE=4 SV=1	WP_122481333.1 aldo/keto reductase [Limosilactobacillus reuteri] &gt;RMX27451.1 hypothetical protein C6H63_05620 [Limosilactobacillus reuteri]	-	Q7Z8E8|PHI:419|CSH1|5476|Candida_albicans|reduced_virulence	-	-	-	-	-
gene-C6H63_RS02910	815.421	1090.75	540.094	0.495159	-1.01404	2.45661e-06	2.21826e-05	gi|999999031|ref|NZ_PUXG01000016.1|	151516	151980	-	464	C6H63_RS02910	-	-	3F4Z0	T	sp|Q5HNJ5|Y1273_STAEQ Putative universal stress protein SERP1273 OS=Staphylococcus epidermidis (strain ATCC 35984 / RP62A) OX=176279 GN=SERP1273 PE=3 SV=1	WP_086132091.1 MULTISPECIES: universal stress protein [Lactobacillaceae] &gt;AXX74510.1 universal stress protein [Limosilactobacillus reuteri] &gt;MRG68469.1 universal stress protein [Limosilactobacillus reuteri] &gt;MRH71616.1 universal stress protein [Limosilactobacillus reuteri] &gt;MRH79763.1 universal stress protein [Limosilactobacillus reuteri] &gt;NFB10994.1 universal stress protein [Limos…	-	-	-	-	-	-	-
gene-C6H63_RS03995	81.3914	111.223	51.5601	0.463575	-1.10912	3.36737e-06	3.02266e-05	gi|999999004|ref|NZ_PUXG01000020.1|	7952	8770	-	818	thiD	-	K00941	3F3NA	H	sp|P44697|THID_HAEIN Hydroxymethylpyrimidine/phosphomethylpyrimidine kinase OS=Haemophilus influenzae (strain ATCC 51907 / DSM 11121 / KW20 / Rd) OX=71421 GN=thiD PE=3 SV=1	WP_122481152.1 bifunctional hydroxymethylpyrimidine kinase/phosphomethylpyrimidine kinase [Limosilactobacillus reuteri] &gt;RMX27151.1 bifunctional hydroxymethylpyrimidine kinase/phosphomethylpyrimidine kinase [Limosilactobacillus reuteri] &gt;TGB12571.1 bifunctional hydroxymethylpyrimidine kinase/phosphomethylpyrimidine kinase [Limosilactobacillus reuteri]	-	G2X6A8|PHI:10410|VdTHI20|27337|Verticillium_dahliae|reduced_virulence	-	-	-	-	ko00730(Thiamine metabolism)
gene-C6H63_RS08890	1784.59	1416	2153.17	1.5206	0.604641	3.59973e-06	3.21223e-05	gi|999999029|ref|NZ_PUXG01000035.1|	101115	102782	-	1667	C6H63_RS08890	-	K00384	3F5GD	C	sp|P50971|TRXB_PEPAC Thioredoxin reductase OS=Peptoclostridium acidaminophilum OX=1731 GN=trxB PE=1 SV=1	WP_122481735.1 FAD-dependent oxidoreductase [Limosilactobacillus reuteri] &gt;RMX25877.1 thioredoxin reductase [Limosilactobacillus reuteri]	-	Q5RZ66|PHI:2846|TRR1|5207|Cryptococcus_neoformans|lethal	-	-	-	-	ko00450(Selenocompound metabolism)
gene-C6H63_RS07530	419.09	507.786	330.393	0.650654	-0.620038	3.62645e-06	3.21715e-05	gi|999999010|ref|NZ_PUXG01000025.1|	158590	159162	-	572	C6H63_RS07530	-	K03152	3F3T7	S	sp|Q9MAH3|DJ1B_ARATH Protein DJ-1 homolog B OS=Arabidopsis thaliana OX=3702 GN=DJ1B PE=1 SV=1	WP_122481531.1 DJ-1/PfpI family protein [Limosilactobacillus reuteri] &gt;RMX26889.1 DJ-1 family protein [Limosilactobacillus reuteri] &gt;TGB11144.1 DJ-1/PfpI family protein [Limosilactobacillus reuteri]	-	-	-	-	-	-	-
gene-C6H63_RS09360	544.63	652.241	437.018	0.670026	-0.577711	3.72811e-06	3.28811e-05	gi|999999029|ref|NZ_PUXG01000035.1|	192221	192997	-	776	C6H63_RS09360	GO:0043414;GO:0006139;GO:0005488;GO:0044237;GO:0071704;GO:0009451;GO:0003723;GO:0016741;GO:0043170;GO:1901363;GO:0003676;GO:0010467;GO:0046483;GO:0044260;GO:0006396;GO:0009987;GO:0008150;GO:0003824;GO:0008152;GO:0016740;GO:0140098;GO:0006725;GO:1901360;GO:0003674;GO:0008168;GO:0044238;GO:0001510;GO:0097159;GO:0032259;GO:0090304;GO:0043412;GO:0034641;GO:0006807;GO:0016070;GO:0008173	K03437	3F3NF	J	sp|P94538|YSGA_BACSU Uncharacterized tRNA/rRNA methyltransferase YsgA OS=Bacillus subtilis (strain 168) OX=224308 GN=ysgA PE=3 SV=2	WP_003668462.1 RNA methyltransferase [Limosilactobacillus reuteri] &gt;CUR39329.1 FIG011178: rRNA methylase [Limosilactobacillus reuteri subsp. porcinus] &gt;ABQ83478.1 tRNA/rRNA methyltransferase (SpoU) [Limosilactobacillus reuteri subsp. reuteri] &gt;AKP01433.1 tRNA/rRNA methyltransferase SpoU [Limosilactobacillus reuteri] &gt;EEI10133.1 RNA methyltransferase, TrmH family [Lactobacillus reuteri…	gb|AAA99931.1|ARO:3003060|tsnR [Streptomyces laurentii]	-	-	GO:0043414//macromolecule methylation;GO:0006139//nucleobase-containing compound metabolic process;GO:0044237//cellular metabolic process;GO:0071704//organic substance metabolic process;GO:0009451//RNA modification;GO:0043170//macromolecule metabolic process;GO:0010467//gene expression;GO:0046483//heterocycle metabolic process;GO:0044260//cellular macromolecule metabolic process;GO:0006396//RNA p…	-	GO:0005488//binding;GO:0003723//RNA binding;GO:0016741//transferase activity, transferring one-carbon groups;GO:1901363//heterocyclic compound binding;GO:0003676//nucleic acid binding;GO:0003824//catalytic activity;GO:0016740//transferase activity;GO:0140098//catalytic activity, acting on RNA;GO:0003674//molecular_function;GO:0008168//methyltransferase activity;GO:0097159//organic cyclic compound…	-
gene-C6H63_RS07095	99.5927	63.4147	135.771	2.141	1.09828	3.96179e-06	3.474e-05	gi|999999010|ref|NZ_PUXG01000025.1|	86731	87174	-	443	rplM	GO:0005488;GO:0071704;GO:0003723;GO:0043226;GO:0019538;GO:1901564;GO:1901363;GO:0010467;GO:0006518;GO:0044424;GO:0044260;GO:0044464;GO:0032991;GO:0009987;GO:0005622;GO:0008150;GO:1990904;GO:0022625;GO:1901566;GO:1901576;GO:0043228;GO:0044238;GO:0044445;GO:0044271;GO:0006412;GO:0044249;GO:0005575;GO:0034641;GO:0009059;GO:0015934;GO:0006807;GO:0044237;GO:0044446;GO:0043170;GO:0043232;GO:0043229;GO:…	K02871	3F696	J	sp|B2G8U6|RL13_LACRJ 50S ribosomal protein L13 OS=Lactobacillus reuteri (strain JCM 1112) OX=557433 GN=rplM PE=3 SV=1	WP_152697515.1 50S ribosomal protein L13 [Limosilactobacillus reuteri]	-	-	-	GO:0071704//organic substance metabolic process;GO:0019538//protein metabolic process;GO:1901564//organonitrogen compound metabolic process;GO:0010467//gene expression;GO:0006518//peptide metabolic process;GO:0044260//cellular macromolecule metabolic process;GO:0009987//cellular process;GO:0008150//biological_process;GO:1901566//organonitrogen compound biosynthetic process;GO:1901576//organic sub…	GO:0043226//organelle;GO:0044424//obsolete intracellular part;GO:0044464//obsolete cell part;GO:0032991//protein-containing complex;GO:0005622//intracellular anatomical structure;GO:1990904//ribonucleoprotein complex;GO:0022625//cytosolic large ribosomal subunit;GO:0043228//non-membrane-bounded organelle;GO:0044445//obsolete cytosolic part;GO:0005575//cellular_component;GO:0015934//large ribosoma…	GO:0005488//binding;GO:0003723//RNA binding;GO:1901363//heterocyclic compound binding;GO:0003676//nucleic acid binding;GO:0003735//structural constituent of ribosome;GO:0003674//molecular_function;GO:0003729//mRNA binding;GO:0097159//organic cyclic compound binding;GO:0005198//structural molecule activity;	ko03010(Ribosome)
gene-C6H63_RS00580	346.757	423.412	270.102	0.637919	-0.648555	4.44444e-06	3.87483e-05	gi|999999037|ref|NZ_PUXG01000001.1|	107816	109540	+	1724	C6H63_RS00580	-	K01835	3F457	G	sp|P18159|PGCA_BACSU Phosphoglucomutase OS=Bacillus subtilis (strain 168) OX=224308 GN=pgcA PE=1 SV=3	WP_122480766.1 phospho-sugar mutase [Limosilactobacillus reuteri] &gt;RMX28261.1 phosphoglucomutase [Limosilactobacillus reuteri] &gt;TGB11253.1 phospho-sugar mutase [Limosilactobacillus reuteri]	-	Q06951|PHI:703|RfbB|666|Vibrio_cholerae|reduced_virulence	VFG013328(gi:68249340) (yhxB/manB) phosphoglucomutase [LOS (CVF494)] [Haemophilus influenzae 86-028NP]	-	-	-	ko00521(Streptomycin biosynthesis);ko00520(Amino sugar and nucleotide sugar metabolism);ko00500(Starch and sucrose metabolism);ko00230(Purine metabolism);ko00052(Galactose metabolism);ko00030(Pentose phosphate pathway);ko00010(Glycolysis / Gluconeogenesis)
gene-C6H63_RS07535	252.727	315.37	190.085	0.602736	-0.730401	4.63617e-06	4.0189e-05	gi|999999010|ref|NZ_PUXG01000025.1|	159175	160155	-	980	C6H63_RS07535	-	-	3F5YJ	I	sp|Q01109|BAH_STRHY Acetyl-hydrolase OS=Streptomyces hygroscopicus OX=1912 GN=bah PE=3 SV=3	WP_122481532.1 alpha/beta hydrolase [Limosilactobacillus reuteri] &gt;RMX26890.1 alpha/beta hydrolase [Limosilactobacillus reuteri] &gt;TGB11143.1 alpha/beta hydrolase [Limosilactobacillus reuteri]	-	Q2FV90|PHI:10168|FphB_(SAOUHSC_02844)|1280|Staphylococcus_aureus|reduced_virulence__unaffected_pathogenicity	VFG030250(gi:471339115) (lipR) acetyl-hydrolase/esterase [MymA operon (CVF649)] [Mycobacterium tuberculosis str. Erdman (ATCC 35801)]	-	-	-	-
gene-C6H63_RS04855	509.284	610.38	408.187	0.668743	-0.580477	6.0582e-06	5.19451e-05	gi|999999004|ref|NZ_PUXG01000020.1|	151669	154533	-	2864	C6H63_RS04855	GO:0036094;GO:0003676;GO:0006281;GO:0016817;GO:0006260;GO:0008152;GO:0009058;GO:0005524;GO:1902494;GO:0016887;GO:0016787;GO:0009360;GO:1901362;GO:0003674;GO:0034645;GO:0097159;GO:0042575;GO:0006261;GO:0017111;GO:0004518;GO:0000166;GO:0045005;GO:0005488;GO:0043167;GO:0140097;GO:0044424;GO:0044260;GO:0008144;GO:0003677;GO:0018130;GO:0030554;GO:0003824;GO:0008150;GO:0005622;GO:0004527;GO:0032559;GO:…	K03722	3F4KA	L	sp|P54394|DING_BACSU 3&apos;-5&apos; exonuclease DinG OS=Bacillus subtilis (strain 168) OX=224308 GN=dinG PE=3 SV=1	WP_122481242.1 DEAD/DEAH box helicase [Limosilactobacillus reuteri] &gt;RMX27304.1 ATP-dependent DNA helicase [Limosilactobacillus reuteri] &gt;TGB12423.1 DEAD/DEAH box helicase [Limosilactobacillus reuteri]	-	-	-	GO:0006281//DNA repair;GO:0006260//DNA replication;GO:0008152//metabolic process;GO:0009058//biosynthetic process;GO:1901362//organic cyclic compound biosynthetic process;GO:0034645//cellular macromolecule biosynthetic process;GO:0006261//DNA-dependent DNA replication;GO:0045005//DNA-dependent DNA replication maintenance of fidelity;GO:0044260//cellular macromolecule metabolic process;GO:0018130/…	GO:1902494//catalytic complex;GO:0009360//DNA polymerase III complex;GO:0042575//DNA polymerase complex;GO:0044424//obsolete intracellular part;GO:0005622//intracellular anatomical structure;GO:0044444//obsolete cytoplasmic part;GO:1990234//transferase complex;GO:0005737//cytoplasm;GO:0005829//cytosol;GO:0005623//obsolete cell;GO:0044464//obsolete cell part;GO:0032991//protein-containing complex;…	GO:0036094//small molecule binding;GO:0003676//nucleic acid binding;GO:0016817//hydrolase activity, acting on acid anhydrides;GO:0005524//ATP binding;GO:0016887//ATP hydrolysis activity;GO:0016787//hydrolase activity;GO:0003674//molecular_function;GO:0097159//organic cyclic compound binding;GO:0017111//nucleoside-triphosphatase activity;GO:0004518//nuclease activity;GO:0000166//nucleotide binding…	-
gene-C6H63_RS05520	15.5798	27.388	3.77158	0.137709	-2.8603	6.06084e-06	5.19451e-05	gi|999999004|ref|NZ_PUXG01000020.1|	293928	294656	+	728	C6H63_RS05520	-	K02028	3F3QQ	E	sp|P54537|ARTM_BACSU Arginine transport ATP-binding protein ArtM OS=Bacillus subtilis (strain 168) OX=224308 GN=artM PE=1 SV=1	EDX41530.1 ABC transporter related [Limosilactobacillus reuteri subsp. rodentium] &gt;KEK13844.1 glutamine ABC transporter ATP-binding protein [Limosilactobacillus reuteri] &gt;KEK15867.1 glutamine ABC transporter ATP-binding protein [Limosilactobacillus reuteri] &gt;KEQ20482.1 glutamine ABC transporter ATP-binding protein [Limosilactobacillus reuteri] &gt;MRG89528.1 ATP-binding cassette domain-c…	gb|AAA26793|ARO:3003748|oleC [Streptomyces antibioticus]	Q2FYQ0|PHI:9450__PHI:9760|PstB|1280|Staphylococcus_aureus|unaffected_pathogenicity__reduced_virulence	VFG036553(gi:385342368) (fbpC) iron(III) ABC transporter ATP-binding protein [ABC transporter (CVF197)] [Neisseria meningitidis M01-240149]	-	-	-	-
gene-C6H63_RS01685	51.1333	73.8533	28.4134	0.384728	-1.37809	6.55305e-06	5.58482e-05	gi|999999021|ref|NZ_PUXG01000006.1|	60277	61209	+	932	C6H63_RS01685	-	K00016	3F4M2	C	sp|P14295|DHL2_WEICO L-2-hydroxyisocaproate dehydrogenase OS=Weissella confusa OX=1583 PE=1 SV=3	WP_065533596.1 L-lactate dehydrogenase [Limosilactobacillus reuteri] &gt;ANU52390.1 L-lactate dehydrogenase [Limosilactobacillus reuteri] &gt;MQB72963.1 L-lactate dehydrogenase [Limosilactobacillus reuteri] &gt;MQB90701.1 L-lactate dehydrogenase [Limosilactobacillus reuteri] &gt;MRG69260.1 L-lactate dehydrogenase [Limosilactobacillus reuteri] &gt;MRG84245.1 L-lactate dehydrogenase [Limosilactobac…	-	Q839C1|PHI:4139|Ldh-1|1351|Enterococcus_faecalis|unaffected_pathogenicity__reduced_virulence	-	-	-	-	ko00640(Propanoate metabolism);ko00620(Pyruvate metabolism);ko00270(Cysteine and methionine metabolism);ko00010(Glycolysis / Gluconeogenesis)
gene-C6H63_RS02000	355.802	276.264	435.339	1.57581	0.656091	6.89499e-06	5.84341e-05	gi|999999021|ref|NZ_PUXG01000006.1|	137586	139112	-	1526	dltA	GO:0016877;GO:0006810;GO:0070395;GO:0009058;GO:0051179;GO:0016053;GO:0008152;GO:1901137;GO:0006024;GO:0006023;GO:0005215;GO:0016879;GO:0044237;GO:0036094;GO:0051704;GO:0055085;GO:0043170;GO:0042546;GO:1901135;GO:0044085;GO:0051234;GO:0019350;GO:0034645;GO:0097159;GO:0000166;GO:0005623;GO:0071840;GO:0005737;GO:0043168;GO:0009405;GO:0047473;GO:0044419;GO:0005524;GO:0070589;GO:0032553;GO:0003674;GO:…	K03367	3F49R	H	sp|Q88VM6|DLTA_LACPL D-alanine--D-alanyl carrier protein ligase OS=Lactobacillus plantarum (strain ATCC BAA-793 / NCIMB 8826 / WCFS1) OX=220668 GN=dltA PE=3 SV=1	WP_122480940.1 D-alanine--poly(phosphoribitol) ligase subunit DltA [Limosilactobacillus reuteri] &gt;RMX27987.1 D-alanine--poly(phosphoribitol) ligase subunit 1 [Limosilactobacillus reuteri] &gt;TGB10142.1 D-alanine--poly(phosphoribitol) ligase subunit 1 [Limosilactobacillus reuteri]	-	W2E906|PHI:3274|DhbF|1464|Paenibacillus_larvae|unaffected_pathogenicity	VFG032793(gi:217964927) (dltA) D-alanine--poly(phosphoribitol) ligase subunit 1 [D-alanine-polyphosphoribitol ligase (CVF676)] [Listeria monocytogenes HCC23]	GO:0006810//transport;GO:0070395//lipoteichoic acid biosynthetic process;GO:0009058//biosynthetic process;GO:0051179//localization;GO:0016053//organic acid biosynthetic process;GO:0008152//metabolic process;GO:1901137//carbohydrate derivative biosynthetic process;GO:0006024//glycosaminoglycan biosynthetic process;GO:0006023//aminoglycan biosynthetic process;GO:0044237//cellular metabolic process;…	GO:0005623//obsolete cell;GO:0005737//cytoplasm;GO:0044464//obsolete cell part;GO:0044424//obsolete intracellular part;GO:0005622//intracellular anatomical structure;GO:0005575//cellular_component;	GO:0016877//ligase activity, forming carbon-sulfur bonds;GO:0005215//transporter activity;GO:0016879//ligase activity, forming carbon-nitrogen bonds;GO:0036094//small molecule binding;GO:0097159//organic cyclic compound binding;GO:0000166//nucleotide binding;GO:0043168//anion binding;GO:0047473//D-alanine [D-alanyl carrier protein] ligase activity;GO:0005524//ATP binding;GO:0032553//ribonucleotid…	ko02020(Two-component system);ko01503(Cationic antimicrobial peptide (CAMP) resistance);ko00470(D-Amino acid metabolism)
gene-C6H63_RS09015	64.9341	37.4385	92.4297	2.46884	1.30383	7.15479e-06	6.0299e-05	gi|999999029|ref|NZ_PUXG01000035.1|	125577	125837	-	260	C6H63_RS09015	GO:0005488;GO:0003674;GO:0003723;GO:0097159;GO:1901363;GO:0003676	K06960	3F829	S	sp|P67234|Y1796_LISMO UPF0109 protein lmo1796 OS=Listeria monocytogenes serovar 1/2a (strain ATCC BAA-679 / EGD-e) OX=169963 GN=lmo1796 PE=3 SV=1	WP_003668367.1 MULTISPECIES: KH domain-containing protein [Limosilactobacillus] &gt;MBB1094913.1 KH domain-containing protein [Limosilactobacillus agrestis] &gt;MBB1110911.1 KH domain-containing protein [Limosilactobacillus balticus] &gt;CUR38609.1 KH domain RNA binding protein YlqC [Limosilactobacillus reuteri subsp. porcinus] &gt;ABQ83410.1 hypothetical protein Lreu_1153 [Limosilactobacillus re…	-	-	-	-	-	GO:0005488//binding;GO:0003674//molecular_function;GO:0003723//RNA binding;GO:0097159//organic cyclic compound binding;GO:1901363//heterocyclic compound binding;GO:0003676//nucleic acid binding;	-
gene-C6H63_RS01200	85.4953	53.9703	117.02	2.16824	1.11652	7.23879e-06	6.06698e-05	gi|999999016|ref|NZ_PUXG01000005.1|	23135	24310	+	1175	C6H63_RS01200	-	K00574	3F3PA	M	sp|P31049|FAMT_PSEPU Probable fatty acid methyltransferase OS=Pseudomonas putida OX=303 PE=3 SV=1	WP_035156189.1 cyclopropane-fatty-acyl-phospholipid synthase family protein [Limosilactobacillus reuteri] &gt;GFI60464.1 cyclopropane-fatty-acyl-phospholipid synthase [Lactobacillaceae bacterium] &gt;ANU52337.1 cyclopropane-fatty-acyl-phospholipid synthase [Limosilactobacillus reuteri] &gt;AXX74211.1 class I SAM-dependent methyltransferase [Limosilactobacillus reuteri] &gt;KGE72000.1 cyclopropane…	-	I1RNL0|PHI:2409|FgMT2|5518|Fusarium_graminearum|reduced_virulence	VFG007740(gi:120404005) (pcaA) Cyclopropane-fatty-acyl-phospholipid synthase [Proximal cyclopropane synthase of alpha mycolates (CVF285)] [Mycobacterium vanbaalenii PYR-1]	-	-	-	-
gene-C6H63_RS09320	159.103	204.084	114.123	0.559194	-0.83858	7.42342e-06	6.18754e-05	gi|999999029|ref|NZ_PUXG01000035.1|	184856	185245	-	389	C6H63_RS09320	-	-	3F7SB	S	sp|Q45063|YNER_BACSU Uncharacterized protein YneR OS=Bacillus subtilis (strain 168) OX=224308 GN=yneR PE=3 SV=1	WP_122481780.1 heme biosynthesis protein HemY [Limosilactobacillus reuteri] &gt;RMX25962.1 heme biosynthesis protein HemY [Limosilactobacillus reuteri] &gt;TGB12202.1 heme biosynthesis protein HemY [Limosilactobacillus reuteri]	-	-	-	-	-	-	-
gene-C6H63_RS02230	93.3234	59.5233	127.123	2.13569	1.0947	7.74842e-06	6.42314e-05	gi|999999031|ref|NZ_PUXG01000016.1|	18288	21155	-	2867	C6H63_RS02230	-	K01421	3F3Y3	V	sp|P32399|YHGE_BACSU Uncharacterized protein YhgE OS=Bacillus subtilis (strain 168) OX=224308 GN=yhgE PE=4 SV=2	WP_122480964.1 YhgE/Pip domain-containing protein [Limosilactobacillus reuteri] &gt;RMX27667.1 YhgE/Pip domain-containing protein [Limosilactobacillus reuteri] &gt;TGB10885.1 YhgE/Pip domain-containing protein [Limosilactobacillus reuteri]	-	-	VFG018113(gi:88194064) (esaA) hypothetical protein [Type VII secretion system (CVF624)] [Staphylococcus aureus subsp. aureus NCTC 8325]	-	-	-	-
gene-C6H63_RS04995	608.56	740.953	476.168	0.642643	-0.637911	7.86606e-06	6.48523e-05	gi|999999004|ref|NZ_PUXG01000020.1|	181889	183880	+	1991	feoB	-	K04759	3F553	P	sp|Q6G6C4|FEOB_STAAS Fe(2+) transporter FeoB OS=Staphylococcus aureus (strain MSSA476) OX=282459 GN=feoB PE=3 SV=1	WP_122481260.1 ferrous iron transport protein B [Limosilactobacillus reuteri] &gt;RMX27331.1 ferrous iron transport protein B [Limosilactobacillus reuteri] &gt;TGB11649.1 ferrous iron transport protein B [Limosilactobacillus reuteri]	-	Q5NI41|PHI:6153|FeoB|263|Francisella_tularensis|loss_of_pathogenicity	VFG047394 (feoB) ferrous iron transport protein B [Ferrous iron-transport system (CVF836)] [Francisella novicida U112]	-	-	-	-
gene-C6H63_RS05180	55.7268	30.594	80.8596	2.64299	1.40217	8.44334e-06	6.92354e-05	gi|999999004|ref|NZ_PUXG01000020.1|	223877	225220	+	1343	C6H63_RS05180	GO:0015849;GO:0005887;GO:1903825;GO:0006810;GO:0046943;GO:0051179;GO:0015718;GO:1905039;GO:0005215;GO:0044425;GO:0008514;GO:0055085;GO:0034219;GO:0042873;GO:0015711;GO:0006820;GO:0098656;GO:0031224;GO:0006811;GO:0005342;GO:0015144;GO:0051234;GO:0005623;GO:0071702;GO:0035429;GO:0003674;GO:0031226;GO:0044464;GO:0016021;GO:0008150;GO:0034220;GO:0008509;GO:0005886;GO:0008028;GO:0015128;GO:0015075;GO:…	K03299	3F3V0	EG	sp|P12012|GNTP_BACSU Gluconate permease OS=Bacillus subtilis (strain 168) OX=224308 GN=gntP PE=3 SV=1	WP_016496896.1 gluconate:H+ symporter [Limosilactobacillus reuteri] &gt;AGN99322.1 gluconate transporter [Lactobacillus reuteri I5007] &gt;MBU5283629.1 gluconate:H+ symporter [Limosilactobacillus reuteri] &gt;NMV49257.1 gluconate permease [Limosilactobacillus reuteri] &gt;NMV50813.1 gluconate permease [Limosilactobacillus reuteri] &gt;NMV54037.1 gluconate permease [Limosilactobacillus reuteri]	-	A0A0H3Q531|PHI:6700|GntU|666|Vibrio_cholerae|reduced_virulence	-	GO:0015849//organic acid transport;GO:1903825//organic acid transmembrane transport;GO:0006810//transport;GO:0051179//localization;GO:0015718//monocarboxylic acid transport;GO:1905039//carboxylic acid transmembrane transport;GO:0055085//transmembrane transport;GO:0034219//carbohydrate transmembrane transport;GO:0042873//aldonate transmembrane transport;GO:0015711//organic anion transport;GO:00068…	GO:0005887//integral component of plasma membrane;GO:0044425//obsolete membrane part;GO:0031224//intrinsic component of membrane;GO:0005623//obsolete cell;GO:0031226//intrinsic component of plasma membrane;GO:0044464//obsolete cell part;GO:0016021//integral component of membrane;GO:0005886//plasma membrane;GO:0005575//cellular_component;GO:0044459//obsolete plasma membrane part;GO:0016020//membra…	GO:0046943//carboxylic acid transmembrane transporter activity;GO:0005215//transporter activity;GO:0008514//organic anion transmembrane transporter activity;GO:0005342//organic acid transmembrane transporter activity;GO:0015144//carbohydrate transmembrane transporter activity;GO:0003674//molecular_function;GO:0008509//anion transmembrane transporter activity;GO:0008028//monocarboxylic acid transm…	-
gene-C6H63_RS06200	20.7556	33.3228	8.18841	0.24573	-2.02486	1.06897e-05	8.71846e-05	gi|999999006|ref|NZ_PUXG01000024.1|	40563	43733	+	3170	carB	GO:0044205;GO:0016879;GO:0044237;GO:0006139;GO:0006793;GO:0009130;GO:0019438;GO:0046483;GO:1901293;GO:0006220;GO:0006213;GO:0032553;GO:0009123;GO:0009161;GO:0046049;GO:0042455;GO:0019637;GO:0005623;GO:0005737;GO:0043168;GO:0006796;GO:0006221;GO:0046132;GO:0009124;GO:0004088;GO:0009259;GO:0044283;GO:0090407;GO:1901564;GO:1901363;GO:0071704;GO:0097367;GO:0009119;GO:0006082;GO:0009220;GO:0009987;GO:…	K01955	3F3MD	F	sp|B2G564|CARB_LACRJ Carbamoyl-phosphate synthase large chain OS=Lactobacillus reuteri (strain JCM 1112) OX=557433 GN=carB PE=3 SV=1	WP_122481397.1 carbamoyl-phosphate synthase large subunit [Limosilactobacillus reuteri] &gt;RMX27040.1 carbamoyl-phosphate synthase large subunit [Limosilactobacillus reuteri] &gt;TGB11500.1 carbamoyl-phosphate synthase large subunit [Limosilactobacillus reuteri]	-	A0A1C3YKW4|PHI:1385|GzC2H048|5518|Fusarium_graminearum|unaffected_pathogenicity	VFG047708(gb|YP_170571.1) (carB) carbamoyl phosphate synthase large subunit [Pyrimidine biosynthesis (VF0558)] [Francisella tularensis subsp. tularensis SCHU S4]	GO:0044205//'de novo' UMP biosynthetic process;GO:0044237//cellular metabolic process;GO:0006139//nucleobase-containing compound metabolic process;GO:0006793//phosphorus metabolic process;GO:0009130//pyrimidine nucleoside monophosphate biosynthetic process;GO:0019438//aromatic compound biosynthetic process;GO:0046483//heterocycle metabolic process;GO:1901293//nucleoside phosphate biosynthetic pro…	GO:0005623//obsolete cell;GO:0005737//cytoplasm;GO:0044464//obsolete cell part;GO:0005575//cellular_component;GO:0005622//intracellular anatomical structure;GO:0044424//obsolete intracellular part;	GO:0016879//ligase activity, forming carbon-nitrogen bonds;GO:0032553//ribonucleotide binding;GO:0043168//anion binding;GO:0004088//carbamoyl-phosphate synthase (glutamine-hydrolyzing) activity;GO:1901363//heterocyclic compound binding;GO:0097367//carbohydrate derivative binding;GO:0043169//cation binding;GO:0035639//purine ribonucleoside triphosphate binding;GO:0032555//purine ribonucleotide bin…	ko00250(Alanine, aspartate and glutamate metabolism);ko00240(Pyrimidine metabolism)
gene-C6H63_RS05995	6911.86	5953.44	7870.28	1.32197	0.402692	1.12857e-05	9.15532e-05	gi|999999005|ref|NZ_PUXG01000022.1|	8058	8459	-	401	spxA	GO:0051172;GO:0097659;GO:0043170;GO:0006351;GO:0045934;GO:0032774;GO:0031327;GO:0006139;GO:0044237;GO:0008152;GO:0010605;GO:0019438;GO:0009058;GO:0010556;GO:0050789;GO:0051252;GO:0010629;GO:0046483;GO:0009892;GO:0060255;GO:1901362;GO:0009889;GO:0048523;GO:0080090;GO:1903506;GO:2001141;GO:0045892;GO:0010468;GO:0005737;GO:0005623;GO:2000113;GO:0034645;GO:0010558;GO:1902679;GO:0048519;GO:0019219;GO:…	K16509	3F6HJ	K	sp|P60377|SPX_LISIN Global transcriptional regulator Spx OS=Listeria innocua serovar 6a (strain ATCC BAA-680 / CLIP 11262) OX=272626 GN=spx PE=3 SV=1	WP_122481384.1 transcriptional regulator SpxA [Limosilactobacillus reuteri] &gt;RMX27143.1 transcriptional regulator Spx [Limosilactobacillus reuteri] &gt;TGB08958.1 transcriptional regulator Spx [Limosilactobacillus reuteri]	-	Q8Y4L1|PHI:6968|SpxA2|1639|Listeria_monocytogenes|unaffected_pathogenicity	-	GO:0051172//negative regulation of nitrogen compound metabolic process;GO:0097659//nucleic acid-templated transcription;GO:0043170//macromolecule metabolic process;GO:0006351//transcription, DNA-templated;GO:0045934//negative regulation of nucleobase-containing compound metabolic process;GO:0032774//RNA biosynthetic process;GO:0031327//negative regulation of cellular biosynthetic process;GO:00061…	GO:0005737//cytoplasm;GO:0005623//obsolete cell;GO:0005622//intracellular anatomical structure;GO:0044464//obsolete cell part;GO:0044424//obsolete intracellular part;GO:0005575//cellular_component;	-	-
gene-C6H63_RS03835	6766.45	7694.27	5838.63	0.758828	-0.398154	1.16142e-05	9.37164e-05	gi|999999014|ref|NZ_PUXG01000019.1|	72266	73693	-	1427	lpdA	-	K00382	3F426	C	sp|P11959|DLDH1_GEOSE Dihydrolipoyl dehydrogenase OS=Geobacillus stearothermophilus OX=1422 GN=pdhD PE=1 SV=2	WP_003668265.1 MULTISPECIES: dihydrolipoyl dehydrogenase [Lactobacillaceae] &gt;CUR39884.1 Dihydrolipoamide dehydrogenase of pyruvate dehydrogenase complex [Limosilactobacillus reuteri subsp. porcinus] &gt;GFI60025.1 dihydrolipoyl dehydrogenase [Lactobacillaceae bacterium] &gt;ABI26303.1 pyruvate/2-oxoglutarate dehydrogenase complex dihydrolipoamide dehydrogenase (E3) component [Limosilactobacill…	-	A0A0F6B5Q2|PHI:10062|STM14_RS15245|28901|Salmonella_enterica|unaffected_pathogenicity	-	-	-	-	ko00640(Propanoate metabolism);ko00630(Glyoxylate and dicarboxylate metabolism);ko00620(Pyruvate metabolism);ko00380(Tryptophan metabolism);ko00310(Lysine degradation);ko00280(Valine, leucine and isoleucine degradation);ko00260(Glycine, serine and threonine metabolism);ko00020(Citrate cycle (TCA cycle));ko00010(Glycolysis / Gluconeogenesis)
gene-C6H63_RS04225	45.1098	23.7744	66.4453	2.79483	1.48276	1.21299e-05	9.73604e-05	gi|999999004|ref|NZ_PUXG01000020.1|	48564	49340	+	776	C6H63_RS04225	GO:0051188;GO:0050896;GO:0097367;GO:0071704;GO:0044283;GO:0090407;GO:0006631;GO:0033866;GO:1901363;GO:1901564;GO:0009259;GO:0032991;GO:0044464;GO:0046394;GO:0034654;GO:0009987;GO:0006082;GO:0032555;GO:0034030;GO:0019693;GO:0035639;GO:0043436;GO:1901576;GO:1901566;GO:0005575;GO:0009317;GO:1901265;GO:0017076;GO:0006807;GO:0034641;GO:0006793;GO:0006139;GO:0044237;GO:0009108;GO:1901293;GO:0046483;GO:…	K01962	3F496	I	sp|Q03M45|ACCA_STRTD Acetyl-coenzyme A carboxylase carboxyl transferase subunit alpha OS=Streptococcus thermophilus (strain ATCC BAA-491 / LMD-9) OX=322159 GN=accA PE=3 SV=1	WP_122481181.1 acetyl-CoA carboxylase carboxyl transferase subunit alpha [Limosilactobacillus reuteri] &gt;RMX27192.1 acetyl-CoA carboxylase carboxyl transferase subunit alpha [Limosilactobacillus reuteri]	-	-	-	GO:0051188//obsolete cofactor biosynthetic process;GO:0050896//response to stimulus;GO:0071704//organic substance metabolic process;GO:0044283//small molecule biosynthetic process;GO:0090407//organophosphate biosynthetic process;GO:0006631//fatty acid metabolic process;GO:0033866//nucleoside bisphosphate biosynthetic process;GO:1901564//organonitrogen compound metabolic process;GO:0009259//ribonu…	GO:0032991//protein-containing complex;GO:0044464//obsolete cell part;GO:0005575//cellular_component;GO:0009317//acetyl-CoA carboxylase complex;GO:0044444//obsolete cytoplasmic part;GO:0005737//cytoplasm;GO:0005623//obsolete cell;GO:0044424//obsolete intracellular part;GO:0005622//intracellular anatomical structure;GO:1902494//catalytic complex;	GO:0097367//carbohydrate derivative binding;GO:1901363//heterocyclic compound binding;GO:0032555//purine ribonucleotide binding;GO:0035639//purine ribonucleoside triphosphate binding;GO:1901265//nucleoside phosphate binding;GO:0017076//purine nucleotide binding;GO:0016740//transferase activity;GO:0032553//ribonucleotide binding;GO:0043168//anion binding;GO:0005488//binding;GO:0043167//ion binding…	ko00640(Propanoate metabolism);ko00620(Pyruvate metabolism);ko00061(Fatty acid biosynthesis)
gene-C6H63_RS09715	5128.45	6387.07	3869.83	0.605886	-0.722882	1.27817e-05	0.000102052	gi|999999029|ref|NZ_PUXG01000035.1|	257559	258071	-	512	C6H63_RS09715	-	-	3F6UZ	T	sp|Q49YE0|Y1056_STAS1 Putative universal stress protein SSP1056 OS=Staphylococcus saprophyticus subsp. saprophyticus (strain ATCC 15305 / DSM 20229 / NCIMB 8711 / NCTC 7292 / S-41) OX=342451 GN=SSP1056 PE=3 SV=1	WP_003668541.1 universal stress protein [Limosilactobacillus reuteri] &gt;ANU51630.2 universal stress protein UspA [Limosilactobacillus reuteri] &gt;EEI10166.1 universal stress family protein [Lactobacillus reuteri MM2-3] &gt;EGC14136.1 universal stress family protein [Lactobacillus reuteri MM4-1A] &gt;MBS6419805.1 universal stress protein [Limosilactobacillus reuteri] &gt;MRG75342.1 universal st…	-	-	-	-	-	-	-
gene-C6H63_RS09450	63.2064	37.1195	89.2934	2.40556	1.26638	1.39064e-05	0.00011045	gi|999999029|ref|NZ_PUXG01000035.1|	207203	207556	-	353	rplT	GO:0022625;GO:1901566;GO:1990904;GO:0034622;GO:1901576;GO:0043228;GO:0009059;GO:0034641;GO:0015934;GO:0006807;GO:0022607;GO:0044238;GO:0044445;GO:0044271;GO:0044249;GO:0006412;GO:0005575;GO:0019843;GO:0019538;GO:0042254;GO:1901363;GO:1901564;GO:0071704;GO:0005488;GO:0003723;GO:0043226;GO:0009987;GO:0008150;GO:0006996;GO:0005622;GO:0010467;GO:0071826;GO:0044424;GO:0044260;GO:0006518;GO:0044464;GO:…	K02887	3F6HZ	J	sp|B2G8A7|RL20_LACRJ 50S ribosomal protein L20 OS=Lactobacillus reuteri (strain JCM 1112) OX=557433 GN=rplT PE=3 SV=1	WP_003664105.1 MULTISPECIES: 50S ribosomal protein L20 [Lactobacillaceae] &gt;MBB1094811.1 50S ribosomal protein L20 [Limosilactobacillus agrestis] &gt;MBB1110266.1 50S ribosomal protein L20 [Limosilactobacillus balticus] &gt;MBD5090196.1 50S ribosomal protein L20 [Lactobacillus sp.] &gt;CUR38732.1 LSU ribosomal protein L20p [Limosilactobacillus reuteri subsp. porcinus] &gt;AEI56466.1 ribosomal p…	-	-	-	GO:1901566//organonitrogen compound biosynthetic process;GO:0034622//cellular protein-containing complex assembly;GO:1901576//organic substance biosynthetic process;GO:0009059//macromolecule biosynthetic process;GO:0034641//cellular nitrogen compound metabolic process;GO:0006807//nitrogen compound metabolic process;GO:0022607//cellular component assembly;GO:0044238//primary metabolic process;GO:0…	GO:0022625//cytosolic large ribosomal subunit;GO:1990904//ribonucleoprotein complex;GO:0043228//non-membrane-bounded organelle;GO:0015934//large ribosomal subunit;GO:0044445//obsolete cytosolic part;GO:0005575//cellular_component;GO:0043226//organelle;GO:0005622//intracellular anatomical structure;GO:0044424//obsolete intracellular part;GO:0044464//obsolete cell part;GO:0032991//protein-containin…	GO:0019843//rRNA binding;GO:1901363//heterocyclic compound binding;GO:0005488//binding;GO:0003723//RNA binding;GO:0003674//molecular_function;GO:0005198//structural molecule activity;GO:0097159//organic cyclic compound binding;GO:0003676//nucleic acid binding;GO:0003735//structural constituent of ribosome;	ko03010(Ribosome)
gene-C6H63_RS01750	814.122	955.096	673.149	0.704797	-0.50472	1.40177e-05	0.000110755	gi|999999021|ref|NZ_PUXG01000006.1|	74591	75034	+	443	ndk	GO:0006163;GO:0046051;GO:0009165;GO:0006725;GO:1901659;GO:0072522;GO:0046872;GO:1901360;GO:0046390;GO:0006753;GO:0042451;GO:0044271;GO:0044238;GO:0009218;GO:0044249;GO:0055086;GO:0006164;GO:0005488;GO:0006241;GO:0009144;GO:0016776;GO:0046134;GO:0009201;GO:0044281;GO:0043167;GO:0009150;GO:0030554;GO:0018130;GO:0009117;GO:0008144;GO:0046128;GO:0044424;GO:0009260;GO:0032559;GO:0009208;GO:0003824;GO:…	K00940	3F68C	F	sp|Q9WV85|NDK3_MOUSE Nucleoside diphosphate kinase 3 OS=Mus musculus OX=10090 GN=Nme3 PE=1 SV=3	WP_003665559.1 nucleoside-diphosphate kinase [Limosilactobacillus reuteri] &gt;AMY13926.1 nucleoside-diphosphate kinase [Limosilactobacillus reuteri] &gt;ARE60377.1 nucleoside-diphosphate kinase [Limosilactobacillus reuteri] &gt;AXX74141.1 nucleoside-diphosphate kinase [Limosilactobacillus reuteri] &gt;EDX43548.1 Nucleoside-diphosphate kinase [Limosilactobacillus reuteri subsp. rodentium] &gt;KEK…	-	Q4UUL4|PHI:3945|XC_2203|339|Xanthomonas_campestris|reduced_virulence	VFG031457(gi:15609582) (ndk) Probable nucleoside diphosphate kinase NdkA (NDK) (NDP kinase) (nucleoside-2-P kinase) [Nucleoside diphosphate kinase (CVF660)] [Mycobacterium tuberculosis H37Rv]	GO:0006163//purine nucleotide metabolic process;GO:0046051//UTP metabolic process;GO:0009165//nucleotide biosynthetic process;GO:0006725//cellular aromatic compound metabolic process;GO:1901659//glycosyl compound biosynthetic process;GO:0072522//purine-containing compound biosynthetic process;GO:1901360//organic cyclic compound metabolic process;GO:0046390//ribose phosphate biosynthetic process;G…	GO:0044424//obsolete intracellular part;GO:0005622//intracellular anatomical structure;GO:0005575//cellular_component;GO:0044464//obsolete cell part;GO:0005623//obsolete cell;GO:0005737//cytoplasm;	GO:0046872//metal ion binding;GO:0005488//binding;GO:0016776//phosphotransferase activity, phosphate group as acceptor;GO:0043167//ion binding;GO:0030554//adenyl nucleotide binding;GO:0008144//obsolete drug binding;GO:0032559//adenyl ribonucleotide binding;GO:0003824//catalytic activity;GO:0019205//nucleobase-containing compound kinase activity;GO:0005524//ATP binding;GO:0003674//molecular_functi…	ko00240(Pyrimidine metabolism);ko00230(Purine metabolism)
gene-C6H63_RS00410	34.1872	54.3745	14	0.257473	-1.95751	1.48319e-05	0.00011658	gi|999999037|ref|NZ_PUXG01000001.1|	74987	75952	+	965	C6H63_RS00410	GO:0043604;GO:0005623;GO:0005737;GO:0016616;GO:0043603;GO:0072330;GO:0015940;GO:0003674;GO:0006575;GO:0006766;GO:0009110;GO:0015939;GO:0009058;GO:0016053;GO:0055114;GO:0019752;GO:0008152;GO:0016614;GO:0044237;GO:0009108;GO:0044271;GO:0044249;GO:0005575;GO:0034641;GO:0006807;GO:0016491;GO:0042364;GO:0008677;GO:1901566;GO:1901576;GO:0051186;GO:0043436;GO:0044424;GO:0046394;GO:0044464;GO:0009987;GO:…	K00077	3F455	H	sp|Q9CFY8|PANE_LACLA 2-dehydropantoate 2-reductase OS=Lactococcus lactis subsp. lactis (strain IL1403) OX=272623 GN=LL1323 PE=3 SV=1	WP_122480749.1 ketopantoate reductase family protein [Limosilactobacillus reuteri] &gt;RMX28227.1 2-dehydropantoate 2-reductase [Limosilactobacillus reuteri] &gt;TGB11285.1 ketopantoate reductase family protein [Limosilactobacillus reuteri]	-	-	-	GO:0043604//amide biosynthetic process;GO:0043603//cellular amide metabolic process;GO:0072330//monocarboxylic acid biosynthetic process;GO:0015940//pantothenate biosynthetic process;GO:0006575//cellular modified amino acid metabolic process;GO:0006766//vitamin metabolic process;GO:0009110//vitamin biosynthetic process;GO:0015939//pantothenate metabolic process;GO:0009058//biosynthetic process;GO…	GO:0005623//obsolete cell;GO:0005737//cytoplasm;GO:0005575//cellular_component;GO:0044424//obsolete intracellular part;GO:0044464//obsolete cell part;GO:0005622//intracellular anatomical structure;	GO:0016616//oxidoreductase activity, acting on the CH-OH group of donors, NAD or NADP as acceptor;GO:0003674//molecular_function;GO:0016614//oxidoreductase activity, acting on CH-OH group of donors;GO:0016491//oxidoreductase activity;GO:0008677//2-dehydropantoate 2-reductase activity;GO:0003824//catalytic activity;	ko00770(Pantothenate and CoA biosynthesis)
gene-C6H63_RS03855	87.9488	56.9994	118.898	2.08596	1.06071	1.64488e-05	0.000128623	gi|999999014|ref|NZ_PUXG01000019.1|	77406	77966	+	560	def	GO:0034645;GO:0043043;GO:0043604;GO:0018206;GO:0043412;GO:0043603;GO:0031365;GO:0016787;GO:0003674;GO:0006464;GO:0043686;GO:0044267;GO:0008152;GO:0036211;GO:0009058;GO:0044237;GO:0043170;GO:0006412;GO:0044249;GO:0044271;GO:0044238;GO:0006807;GO:0042586;GO:0034641;GO:0009059;GO:1901576;GO:0046872;GO:0016811;GO:1901566;GO:0006518;GO:0044260;GO:0010467;GO:0003824;GO:0043169;GO:0008150;GO:0009987;GO:…	K01462	3F3YH	J	sp|B2G6P1|DEF_LACRJ Peptide deformylase OS=Lactobacillus reuteri (strain JCM 1112) OX=557433 GN=def PE=3 SV=1	WP_065532792.1 peptide deformylase [Limosilactobacillus reuteri] &gt;ANU51093.1 peptide deformylase [Limosilactobacillus reuteri] &gt;AXX73686.1 peptide deformylase [Limosilactobacillus reuteri] &gt;MRG62261.1 peptide deformylase [Limosilactobacillus reuteri] &gt;MRG69004.1 peptide deformylase [Limosilactobacillus reuteri] &gt;MRI03866.1 peptide deformylase [Limosilactobacillus reuteri]	-	-	-	GO:0034645//cellular macromolecule biosynthetic process;GO:0043043//peptide biosynthetic process;GO:0043604//amide biosynthetic process;GO:0018206//peptidyl-methionine modification;GO:0043412//macromolecule modification;GO:0043603//cellular amide metabolic process;GO:0031365//N-terminal protein amino acid modification;GO:0006464//cellular protein modification process;GO:0043686//co-translational …	-	GO:0016787//hydrolase activity;GO:0003674//molecular_function;GO:0042586//peptide deformylase activity;GO:0046872//metal ion binding;GO:0016811//hydrolase activity, acting on carbon-nitrogen (but not peptide) bonds, in linear amides;GO:0003824//catalytic activity;GO:0043169//cation binding;GO:0005488//binding;GO:0016810//hydrolase activity, acting on carbon-nitrogen (but not peptide) bonds;GO:004…	-
gene-C6H63_RS00945	75.7409	47.1576	104.324	2.21225	1.14551	1.72512e-05	0.000134205	gi|999999015|ref|NZ_PUXG01000004.1|	33382	35364	+	1982	C6H63_RS00945	-	-	3F44P	V	sp|Q65TH4|MACB_MANSM Macrolide export ATP-binding/permease protein MacB OS=Mannheimia succiniciproducens (strain MBEL55E) OX=221988 GN=macB PE=3 SV=1	WP_122480814.1 ABC transporter ATP-binding protein/permease [Limosilactobacillus reuteri] &gt;RMX28090.1 ABC transporter ATP-binding protein [Limosilactobacillus reuteri] &gt;TGB10256.1 ABC transporter ATP-binding protein/permease [Limosilactobacillus reuteri]	gb|AAK76137.1|ARO:3000024|patA [Streptococcus pneumoniae TIGR4]	D2TR63|PHI:10536|ArtP|67825|Citrobacter_rodentium|reduced_virulence	VFG036552(gi:385339601) (fbpC) iron(III) ABC transporter ATP-binding protein [ABC transporter (CVF197)] [Neisseria meningitidis G2136]	-	-	-	-
gene-C6H63_RS00140	135.384	174.349	96.418	0.553016	-0.854607	1.88158e-05	0.00014563	gi|999999037|ref|NZ_PUXG01000001.1|	26668	28008	-	1340	C6H63_RS00140	-	K01372	3F49B	E	sp|Q48543|PEPC_LACDL Aminopeptidase C OS=Lactobacillus delbrueckii subsp. lactis OX=29397 GN=pepC PE=3 SV=1	WP_113896783.1 C1 family peptidase [Limosilactobacillus reuteri] &gt;AXX74046.1 aminopeptidase [Limosilactobacillus reuteri] &gt;MRG83658.1 aminopeptidase [Limosilactobacillus reuteri] &gt;MRG88662.1 aminopeptidase [Limosilactobacillus reuteri] &gt;RMX28176.1 aminopeptidase [Limosilactobacillus reuteri] &gt;TGB11335.1 aminopeptidase [Limosilactobacillus reuteri]	-	-	-	-	-	-	-
gene-C6H63_RS04170	89.3492	57.5171	121.181	2.10687	1.0751	2.05681e-05	0.000158385	gi|999999004|ref|NZ_PUXG01000020.1|	40315	40761	+	446	fabZ	GO:0009245;GO:0032787;GO:0071704;GO:0006664;GO:0046467;GO:0044281;GO:1901269;GO:0006633;GO:0044283;GO:0006631;GO:0090407;GO:0046394;GO:0044424;GO:0044464;GO:0005622;GO:0008150;GO:0003824;GO:0006082;GO:0009987;GO:0016836;GO:0008654;GO:0005975;GO:0043436;GO:0009247;GO:1901576;GO:1903509;GO:0019171;GO:0044249;GO:0005575;GO:0044238;GO:0009312;GO:0044255;GO:0047451;GO:0006793;GO:0044237;GO:0016829;GO:…	K02372	3FCD4	I	sp|Q03FV9|FABZ_PEDPA 3-hydroxyacyl-[acyl-carrier-protein] dehydratase FabZ OS=Pediococcus pentosaceus (strain ATCC 25745 / CCUG 21536 / LMG 10740 / 183-1w) OX=278197 GN=fabZ PE=3 SV=1	WP_003667749.1 3-hydroxyacyl-ACP dehydratase FabZ [Limosilactobacillus reuteri] &gt;ABQ83254.1 beta-hydroxyacyl-(acyl-carrier-protein) dehydratase FabZ [Limosilactobacillus reuteri subsp. reuteri] &gt;AGN99185.1 beta-hydroxyacyl-(ACP) dehydratase FabZ [Lactobacillus reuteri I5007] &gt;AMY13138.1 beta-hydroxyacyl-ACP dehydratase [Limosilactobacillus reuteri] &gt;AXX73390.1 3-hydroxyacyl-[acyl-carr…	-	A0A380UNQ5|PHI:10610|LpxA|470|Acinetobacter_baumannii|reduced_virulence	VFG005773(gb|NP_687684) (cylZ) 3R-hydroxymyristoyl ACP dehydratase CylZ [Beta-hemolysin/cytolysin (CVF171)] [Streptococcus agalactiae 2603V/R]	GO:0009245//lipid A biosynthetic process;GO:0032787//monocarboxylic acid metabolic process;GO:0071704//organic substance metabolic process;GO:0006664//glycolipid metabolic process;GO:0046467//membrane lipid biosynthetic process;GO:0044281//small molecule metabolic process;GO:1901269//lipooligosaccharide metabolic process;GO:0006633//fatty acid biosynthetic process;GO:0044283//small molecule biosy…	GO:0044424//obsolete intracellular part;GO:0044464//obsolete cell part;GO:0005622//intracellular anatomical structure;GO:0005575//cellular_component;GO:0005737//cytoplasm;GO:0005623//obsolete cell;	GO:0003824//catalytic activity;GO:0016836//hydro-lyase activity;GO:0019171//3-hydroxyacyl-[acyl-carrier-protein] dehydratase activity;GO:0047451//3-hydroxyoctanoyl-[acyl-carrier-protein] dehydratase activity;GO:0016829//lyase activity;GO:0016835//carbon-oxygen lyase activity;GO:0003674//molecular_function;	ko00780(Biotin metabolism);ko00061(Fatty acid biosynthesis)
gene-C6H63_RS04980	131.171	168.481	93.8607	0.557099	-0.843994	2.20645e-05	0.00016905	gi|999999004|ref|NZ_PUXG01000020.1|	179359	180648	-	1289	sufD	GO:0051186;GO:0016043;GO:0006790;GO:0031163;GO:0044237;GO:0071840;GO:0009987;GO:0008152;GO:0008150;GO:0044085;GO:0016226;GO:0022607	K09015	3F4BR	O	sp|O32165|SUFD_BACSU FeS cluster assembly protein SufD OS=Bacillus subtilis (strain 168) OX=224308 GN=sufD PE=3 SV=1	WP_122481259.1 Fe-S cluster assembly protein SufD [Limosilactobacillus reuteri] &gt;RMX27328.1 Fe-S cluster assembly protein SufD [Limosilactobacillus reuteri] &gt;TGB11646.1 Fe-S cluster assembly protein SufD [Limosilactobacillus reuteri]	-	A0A0F6B0W6|PHI:10101|STM14_RS07715_(sufD)|28901|Salmonella_enterica|reduced_virulence	-	GO:0051186//obsolete cofactor metabolic process;GO:0016043//cellular component organization;GO:0006790//sulfur compound metabolic process;GO:0031163//metallo-sulfur cluster assembly;GO:0044237//cellular metabolic process;GO:0071840//cellular component organization or biogenesis;GO:0009987//cellular process;GO:0008152//metabolic process;GO:0008150//biological_process;GO:0044085//cellular component…	-	-	-
gene-C6H63_RS10010	180.996	133.588	228.404	1.70976	0.773791	2.41336e-05	0.000183973	gi|999999009|ref|NZ_PUXG01000037.1|	38210	39751	-	1541	rny	GO:0006401;GO:0044265;GO:0009405;GO:0005623;GO:0097159;GO:0004518;GO:0009056;GO:0016787;GO:0009892;GO:0060255;GO:0090305;GO:0003674;GO:0010468;GO:0044419;GO:0046700;GO:0008152;GO:0010605;GO:1901575;GO:0050789;GO:0010629;GO:0044248;GO:0046483;GO:0003676;GO:0006397;GO:0031224;GO:0051704;GO:0043170;GO:0034655;GO:0044425;GO:0006139;GO:0044237;GO:0019439;GO:0006807;GO:0016070;GO:0016020;GO:0090304;GO:…	K18682	3F3WX	S	sp|Q1WT14|RNY_LACS1 Ribonuclease Y OS=Lactobacillus salivarius (strain UCC118) OX=362948 GN=rny PE=3 SV=1	TGY63731.1 ribonuclease Y [Limosilactobacillus reuteri]	-	Q2FZ08|PHI:2965__PHI:6427__PHI:8891|CvfA__Rny|1280__1314|Staphylococcus_aureus__Streptococcus_pyogenes|reduced_virulence	-	GO:0006401//RNA catabolic process;GO:0044265//cellular macromolecule catabolic process;GO:0009405//obsolete pathogenesis;GO:0009056//catabolic process;GO:0009892//negative regulation of metabolic process;GO:0060255//regulation of macromolecule metabolic process;GO:0090305//nucleic acid phosphodiester bond hydrolysis;GO:0010468//regulation of gene expression;GO:0044419//biological process involved…	GO:0005623//obsolete cell;GO:0031224//intrinsic component of membrane;GO:0044425//obsolete membrane part;GO:0016020//membrane;GO:0005575//cellular_component;GO:0071944//cell periphery;GO:0016021//integral component of membrane;GO:0044464//obsolete cell part;GO:0005886//plasma membrane;	GO:0097159//organic cyclic compound binding;GO:0004518//nuclease activity;GO:0016787//hydrolase activity;GO:0003674//molecular_function;GO:0003676//nucleic acid binding;GO:0005515//protein binding;GO:0003824//catalytic activity;GO:0016788//hydrolase activity, acting on ester bonds;GO:0042802//identical protein binding;GO:0004519//endonuclease activity;GO:1901363//heterocyclic compound binding;GO:…	ko03018(RNA degradation)
gene-C6H63_RS03745	781.413	649.559	913.266	1.40598	0.491574	2.47025e-05	0.00018649	gi|999999014|ref|NZ_PUXG01000019.1|	54096	55406	-	1310	tig	GO:0043412;GO:0071702;GO:0005623;GO:0006807;GO:0051301;GO:0005737;GO:0044238;GO:0000413;GO:0016853;GO:0051234;GO:0033036;GO:0005575;GO:0003674;GO:0006457;GO:0015031;GO:0009987;GO:0051179;GO:0008150;GO:0005622;GO:0036211;GO:0008152;GO:0003824;GO:0044267;GO:0071705;GO:0018208;GO:0044260;GO:0044424;GO:0006810;GO:0008104;GO:0044464;GO:0007049;GO:0006464;GO:0043170;GO:0018193;GO:0003755;GO:0019538;GO:…	K03545	3F40B	D	sp|B2G6R3|TIG_LACRJ Trigger factor OS=Lactobacillus reuteri (strain JCM 1112) OX=557433 GN=tig PE=3 SV=1	WP_122481122.1 trigger factor [Limosilactobacillus reuteri] &gt;RMX27571.1 trigger factor [Limosilactobacillus reuteri] &gt;TGB09502.1 trigger factor [Limosilactobacillus reuteri]	-	-	VFG019091(gi:169834028) (tig/ropA) trigger factor [Trigger factor (CVF149)] [Streptococcus pneumoniae Hungary19A-6]	GO:0043412//macromolecule modification;GO:0071702//organic substance transport;GO:0006807//nitrogen compound metabolic process;GO:0051301//cell division;GO:0044238//primary metabolic process;GO:0000413//protein peptidyl-prolyl isomerization;GO:0051234//establishment of localization;GO:0033036//macromolecule localization;GO:0006457//protein folding;GO:0015031//protein transport;GO:0009987//cellula…	GO:0005623//obsolete cell;GO:0005737//cytoplasm;GO:0005575//cellular_component;GO:0005622//intracellular anatomical structure;GO:0044424//obsolete intracellular part;GO:0044464//obsolete cell part;	GO:0016853//isomerase activity;GO:0003674//molecular_function;GO:0003824//catalytic activity;GO:0003755//peptidyl-prolyl cis-trans isomerase activity;GO:0140096//catalytic activity, acting on a protein;GO:0016859//cis-trans isomerase activity;	-
gene-C6H63_RS10460	79.2148	106.478	51.9513	0.487904	-1.03533	2.47096e-05	0.00018649	gi|999999009|ref|NZ_PUXG01000037.1|	138117	139673	-	1556	C6H63_RS10460	-	K03316	3F42V	P	sp|A7Z8R4|NHAK_BACVZ Sodium, potassium, lithium and rubidium/H(+) antiporter OS=Bacillus velezensis (strain DSM 23117 / BGSC 10A6 / FZB42) OX=326423 GN=nhaK PE=3 SV=1	WP_122481918.1 cation:proton antiporter [Limosilactobacillus reuteri] &gt;RMX25375.1 sodium:proton antiporter [Limosilactobacillus reuteri] &gt;TGB12902.1 sodium:proton antiporter [Limosilactobacillus reuteri]	-	-	-	-	-	-	-
gene-C6H63_RS09310	91.4748	59.8866	123.063	2.05494	1.03909	2.85981e-05	0.000214769	gi|999999029|ref|NZ_PUXG01000035.1|	179863	181962	-	2099	C6H63_RS09310	GO:0009252;GO:0008150;GO:0009987;GO:0016021;GO:0008144;GO:0044260;GO:0008658;GO:0044464;GO:0030203;GO:1901564;GO:1901363;GO:0043177;GO:0043167;GO:0005886;GO:0071554;GO:0044038;GO:0005488;GO:0071704;GO:0065007;GO:0050896;GO:0033293;GO:0016020;GO:0009273;GO:0006807;GO:0009059;GO:0051128;GO:0050793;GO:0000270;GO:0044249;GO:0005575;GO:1901681;GO:1901566;GO:0044036;GO:1901576;GO:0006022;GO:0050794;GO:…	-	3F3KH	M	sp|P0A3M5|PBP2_STRPN Penicillin-binding protein 2B OS=Streptococcus pneumoniae serotype 4 (strain ATCC BAA-334 / TIGR4) OX=170187 GN=penA PE=3 SV=1	WP_122481778.1 penicillin-binding protein 2 [Limosilactobacillus reuteri] &gt;RMX25960.1 penicillin-binding protein 2 [Limosilactobacillus reuteri] &gt;TGB12200.1 penicillin-binding protein 2 [Limosilactobacillus reuteri]	gb|AGC51118.1|ARO:3000617|mecA [Staphylococcus aureus]	O54286|PHI:6884|MecA|1280|Staphylococcus_aureus|unaffected_pathogenicity	-	GO:0009252//peptidoglycan biosynthetic process;GO:0008150//biological_process;GO:0009987//cellular process;GO:0044260//cellular macromolecule metabolic process;GO:0030203//glycosaminoglycan metabolic process;GO:1901564//organonitrogen compound metabolic process;GO:0071554//cell wall organization or biogenesis;GO:0044038//cell wall macromolecule biosynthetic process;GO:0071704//organic substance m…	GO:0016021//integral component of membrane;GO:0044464//obsolete cell part;GO:0005886//plasma membrane;GO:0016020//membrane;GO:0005575//cellular_component;GO:0071944//cell periphery;GO:0031224//intrinsic component of membrane;GO:0044425//obsolete membrane part;GO:0005623//obsolete cell;	GO:0008144//obsolete drug binding;GO:0008658//penicillin binding;GO:1901363//heterocyclic compound binding;GO:0043177//organic acid binding;GO:0043167//ion binding;GO:0005488//binding;GO:0033293//monocarboxylic acid binding;GO:1901681//sulfur compound binding;GO:0033218//amide binding;GO:0036094//small molecule binding;GO:0043168//anion binding;GO:0097159//organic cyclic compound binding;GO:00036…	-
gene-C6H63_RS02065	280.688	342.167	219.21	0.640651	-0.642389	3.01974e-05	0.000225662	gi|999999021|ref|NZ_PUXG01000006.1|	151601	152095	+	494	C6H63_RS02065	GO:0003676;GO:0097159;GO:1901363;GO:0003674;GO:0005488	K07571	3F6HV	J	sp|P37560|YABR_BACSU Uncharacterized protein YabR OS=Bacillus subtilis (strain 168) OX=224308 GN=yabR PE=3 SV=1	WP_003665652.1 MULTISPECIES: RNA-binding protein S1 [Lactobacillaceae] &gt;MBB1094727.1 RNA-binding protein S1 [Limosilactobacillus agrestis] &gt;MBD5091526.1 RNA-binding protein S1 [Lactobacillus sp.] &gt;GFI60802.1 general stress protein 13 [Lactobacillaceae bacterium] &gt;ABQ82535.1 RNA binding S1 domain protein [Limosilactobacillus reuteri subsp. reuteri] &gt;AEI57654.1 S1 RNA binding domain …	-	A1KT19|PHI:6863|Pnp|487|Neisseria_meningitidis|reduced_virulence	-	-	-	GO:0003676//nucleic acid binding;GO:0097159//organic cyclic compound binding;GO:1901363//heterocyclic compound binding;GO:0003674//molecular_function;GO:0005488//binding;	-
gene-C6H63_RS05515	18.4081	30.837	5.97912	0.193894	-2.36666	3.035e-05	0.000225691	gi|999999004|ref|NZ_PUXG01000020.1|	292415	293926	+	1511	C6H63_RS05515	-	K02029	3F48Y	P	sp|Q4UKC4|GLNP_RICFE Putative glutamine transport system permease protein GlnP OS=Rickettsia felis (strain ATCC VR-1525 / URRWXCal2) OX=315456 GN=glnP PE=3 SV=1	WP_109884333.1 ABC transporter substrate-binding protein/permease [Limosilactobacillus reuteri] &gt;AXX73592.1 ABC transporter permease subunit [Limosilactobacillus reuteri] &gt;MRG68384.1 ABC transporter permease subunit [Limosilactobacillus reuteri] &gt;PWT31711.1 ABC transporter permease [Limosilactobacillus reuteri] &gt;PWT32561.1 ABC transporter permease [Limosilactobacillus reuteri] &gt;PWT…	-	Q9K035|PHI:8621|Cbp_(NMB0787)|487|Neisseria_meningitidis|reduced_virulence__unaffected_pathogenicity	VFG001983(gb|NP_282073) (pebA) bifunctional adhesin/ABC transporter aspartate/glutamate-binding protein [PEB1 (VF0327)] [Campylobacter jejuni subsp. jejuni NCTC 11168]	-	-	-	-
gene-C6H63_RS06635	49.5019	27.4827	71.5211	2.60241	1.37985	3.09035e-05	0.000228686	gi|999999006|ref|NZ_PUXG01000024.1|	145150	145983	+	833	yidC	GO:0032502;GO:0016020;GO:0005623;GO:0071702;GO:0033036;GO:0005575;GO:0051234;GO:0030154;GO:0048856;GO:0015031;GO:0003674;GO:0048646;GO:0048869;GO:0071944;GO:0008150;GO:0032977;GO:0016021;GO:0009987;GO:0051179;GO:0044464;GO:0009653;GO:0006810;GO:0008104;GO:0071705;GO:0042886;GO:0008565;GO:0031224;GO:0043934;GO:0005886;GO:0015833;GO:0044425;GO:0030435;GO:0005215;GO:0045184	K03217	3F3SD	U	sp|Q03D58|YIDC_PEDPA Membrane protein insertase YidC OS=Pediococcus pentosaceus (strain ATCC 25745 / CCUG 21536 / LMG 10740 / 183-1w) OX=278197 GN=yidC PE=3 SV=1	WP_183144996.1 membrane protein insertase YidC [Limosilactobacillus reuteri]	-	-	-	GO:0032502//developmental process;GO:0071702//organic substance transport;GO:0033036//macromolecule localization;GO:0051234//establishment of localization;GO:0030154//cell differentiation;GO:0048856//anatomical structure development;GO:0015031//protein transport;GO:0048646//anatomical structure formation involved in morphogenesis;GO:0048869//cellular developmental process;GO:0008150//biological_p…	GO:0016020//membrane;GO:0005623//obsolete cell;GO:0005575//cellular_component;GO:0071944//cell periphery;GO:0016021//integral component of membrane;GO:0044464//obsolete cell part;GO:0031224//intrinsic component of membrane;GO:0005886//plasma membrane;GO:0044425//obsolete membrane part;	GO:0003674//molecular_function;GO:0032977//membrane insertase activity;GO:0008565//obsolete protein transporter activity;GO:0005215//transporter activity;	ko03070(Bacterial secretion system);ko03060(Protein export);ko02024(Quorum sensing)
gene-C6H63_RS04175	25.1221	10.0948	40.1494	3.97725	1.99177	3.11701e-05	0.000229539	gi|999999004|ref|NZ_PUXG01000020.1|	40848	41294	+	446	C6H63_RS04175	-	-	3F6SX	K	sp|Q796S4|YHJH_BACSU Uncharacterized HTH-type transcriptional regulator YhjH OS=Bacillus subtilis (strain 168) OX=224308 GN=yhjH PE=4 SV=1	WP_003663667.1 MarR family transcriptional regulator [Limosilactobacillus reuteri] &gt;CUR39604.1 Transcriptional regulator of fatty acid biosynthesis FabT [Limosilactobacillus reuteri subsp. porcinus] &gt;GFI59773.1 putative HTH-type transcriptional regulator YusO [Lactobacillaceae bacterium] &gt;ABQ83253.1 transcriptional regulator, MarR family [Limosilactobacillus reuteri subsp. reuteri] &gt;A…	-	Q2T7Q1|PHI:10162|OhrR_(BTH_II0598)|57975|Burkholderia_thailandensis|reduced_virulence	-	-	-	-	-
gene-C6H63_RS07620	493.59	584.091	403.089	0.690113	-0.535096	3.4994e-05	0.000256454	gi|999999010|ref|NZ_PUXG01000025.1|	182354	183391	+	1037	C6H63_RS07620	GO:0016853;GO:0016857;GO:0044238;GO:0008152;GO:0003824;GO:0019318;GO:0008150;GO:0006012;GO:0005996;GO:0005975;GO:0071704;GO:0005488;GO:0044281;GO:0004034;GO:0003674;GO:0016854;GO:0030246	K01785	3FC7G	G	sp|Q03PA4|MALEP_LEVBA Maltose epimerase OS=Levilactobacillus brevis (strain ATCC 367 / BCRC 12310 / CIP 105137 / JCM 1170 / LMG 11437 / NCIMB 947 / NCTC 947) OX=387344 GN=LVIS_1908 PE=1 SV=1	WP_122481548.1 galactose mutarotase [Limosilactobacillus reuteri] &gt;RMX26907.1 galactose mutarotase [Limosilactobacillus reuteri] &gt;TGB11126.1 galactose mutarotase [Limosilactobacillus reuteri]	-	-	-	GO:0044238//primary metabolic process;GO:0008152//metabolic process;GO:0019318//hexose metabolic process;GO:0008150//biological_process;GO:0006012//galactose metabolic process;GO:0005996//monosaccharide metabolic process;GO:0005975//carbohydrate metabolic process;GO:0071704//organic substance metabolic process;GO:0044281//small molecule metabolic process;	-	GO:0016853//isomerase activity;GO:0016857//racemase and epimerase activity, acting on carbohydrates and derivatives;GO:0003824//catalytic activity;GO:0005488//binding;GO:0004034//aldose 1-epimerase activity;GO:0003674//molecular_function;GO:0016854//racemase and epimerase activity;GO:0030246//carbohydrate binding;	ko00052(Galactose metabolism);ko00010(Glycolysis / Gluconeogenesis)
gene-C6H63_RS05415	196.455	286.554	106.355	0.371151	-1.42992	3.56956e-05	0.0002595	gi|999999004|ref|NZ_PUXG01000020.1|	271453	272703	-	1250	pepT	GO:0019538;GO:0008270;GO:0043170;GO:0034701;GO:0140096;GO:0043167;GO:1901564;GO:0005488;GO:0071704;GO:0044237;GO:0045148;GO:0009987;GO:0008237;GO:0003824;GO:0008152;GO:0008150;GO:0043169;GO:0005622;GO:0044464;GO:0044424;GO:0006518;GO:0046872;GO:0003674;GO:0046914;GO:0008238;GO:0016787;GO:0070011;GO:0004177;GO:0043603;GO:0005623;GO:0006508;GO:0034641;GO:0005737;GO:0008233;GO:0006807;GO:0044238;GO:…	K01258	3F45V	E	sp|B2GC19|PEPT_LACF3 Peptidase T OS=Lactobacillus fermentum (strain NBRC 3956 / LMG 18251) OX=334390 GN=pepT PE=3 SV=1	WP_122481310.1 peptidase T [Limosilactobacillus reuteri] &gt;RMX27412.1 peptidase T [Limosilactobacillus reuteri] &gt;TGB11729.1 peptidase T [Limosilactobacillus reuteri]	-	-	-	GO:0019538//protein metabolic process;GO:0043170//macromolecule metabolic process;GO:1901564//organonitrogen compound metabolic process;GO:0071704//organic substance metabolic process;GO:0044237//cellular metabolic process;GO:0009987//cellular process;GO:0008152//metabolic process;GO:0008150//biological_process;GO:0006518//peptide metabolic process;GO:0043603//cellular amide metabolic process;GO:…	GO:0005622//intracellular anatomical structure;GO:0044464//obsolete cell part;GO:0044424//obsolete intracellular part;GO:0005623//obsolete cell;GO:0005737//cytoplasm;GO:0005575//cellular_component;	GO:0008270//zinc ion binding;GO:0034701//tripeptidase activity;GO:0140096//catalytic activity, acting on a protein;GO:0043167//ion binding;GO:0005488//binding;GO:0045148//tripeptide aminopeptidase activity;GO:0008237//metallopeptidase activity;GO:0003824//catalytic activity;GO:0043169//cation binding;GO:0046872//metal ion binding;GO:0003674//molecular_function;GO:0046914//transition metal ion bin…	-
gene-C6H63_RS05395	58.7827	81.3993	36.1662	0.444307	-1.17037	3.57518e-05	0.0002595	gi|999999004|ref|NZ_PUXG01000020.1|	265109	265990	-	881	C6H63_RS05395	GO:0003674;GO:0051704;GO:1901363;GO:0009405;GO:0008150;GO:0003676;GO:0005488;GO:0044419;GO:0097159	K00243	3F44W	S	sp|O06747|YITL_BACSU Uncharacterized protein YitL OS=Bacillus subtilis (strain 168) OX=224308 GN=yitL PE=4 SV=2	WP_035157754.1 DNA-binding protein [Limosilactobacillus reuteri] &gt;CUR38159.1 S1 RNA binding domain [Limosilactobacillus reuteri subsp. porcinus] &gt;ANU51195.1 DNA-binding protein [Limosilactobacillus reuteri] &gt;AXX73568.1 DNA-binding protein [Limosilactobacillus reuteri] &gt;KEK13866.1 DNA-binding protein [Limosilactobacillus reuteri] &gt;KEK15945.1 DNA-binding protein [Limosilactobacillus …	-	Q2FYP3|PHI:2966|CvfB|1280|Staphylococcus_aureus|reduced_virulence	-	GO:0051704//obsolete multi-organism process;GO:0009405//obsolete pathogenesis;GO:0008150//biological_process;GO:0044419//biological process involved in interspecies interaction between organisms;	-	GO:0003674//molecular_function;GO:1901363//heterocyclic compound binding;GO:0003676//nucleic acid binding;GO:0005488//binding;GO:0097159//organic cyclic compound binding;	-
gene-C6H63_RS02300	136.063	174.119	98.0064	0.56287	-0.829125	3.59367e-05	0.0002596	gi|999999031|ref|NZ_PUXG01000016.1|	32390	33481	-	1091	C6H63_RS02300	GO:0098796;GO:0071705;GO:0006810;GO:0051179;GO:0015847;GO:0015695;GO:0015595;GO:0005215;GO:0008324;GO:0036094;GO:0044425;GO:1902047;GO:0055085;GO:0016817;GO:0043492;GO:0031224;GO:1990351;GO:1904949;GO:0006811;GO:0017111;GO:0097159;GO:0016462;GO:0051234;GO:0071702;GO:0005623;GO:0015203;GO:0000166;GO:0043168;GO:0015399;GO:1902494;GO:0043190;GO:0005524;GO:0032553;GO:0003674;GO:0016787;GO:0016887;GO:…	K11072	3F40H	P	sp|Q830W6|POTA_ENTFA Spermidine/putrescine import ATP-binding protein PotA OS=Enterococcus faecalis (strain ATCC 700802 / V583) OX=226185 GN=potA PE=3 SV=1	AEI57027.1 putrescine/spermidine ABC transporter ATPase protein [Lactobacillus reuteri SD2112] &gt;AGR64757.1 spermidine/putrescine ABC transporter ATP-binding protein [Lactobacillus reuteri TD1] &gt;EEI64620.1 polyamine ABC transporter, ATP-binding protein [Lactobacillus reuteri CF48-3A] &gt;KEK14939.1 spermidine/putrescine ABC transporter ATP-binding protein [Limosilactobacillus reuteri] &gt;CU…	gb|WP_104671188.1|ARO:3003948|efrA [Enterococcus faecalis]	H7C7L2|PHI:7821|OppF_(bb0335)|139|Borreliella_burgdorferi|reduced_virulence	VFG030705(gi:443492305) (sugC) sugar-transport ATP-binding protein ABC transporter SugC [Trehalose-recycling ABC transporter (CVF651)] [Mycobacterium liflandii 128FXT]	GO:0071705//nitrogen compound transport;GO:0006810//transport;GO:0051179//localization;GO:0015847//putrescine transport;GO:0015695//organic cation transport;GO:1902047//polyamine transmembrane transport;GO:0055085//transmembrane transport;GO:0006811//ion transport;GO:0051234//establishment of localization;GO:0071702//organic substance transport;GO:0006812//cation transport;GO:0015846//polyamine t…	GO:0098796//membrane protein complex;GO:0044425//obsolete membrane part;GO:0031224//intrinsic component of membrane;GO:1990351//transporter complex;GO:1904949//ATPase complex;GO:0005623//obsolete cell;GO:1902494//catalytic complex;GO:0043190//ATP-binding cassette (ABC) transporter complex;GO:0044464//obsolete cell part;GO:0032991//protein-containing complex;GO:0016021//integral component of membr…	GO:0015595//ABC-type polyamine transporter activity;GO:0005215//transporter activity;GO:0008324//cation transmembrane transporter activity;GO:0036094//small molecule binding;GO:0016817//hydrolase activity, acting on acid anhydrides;GO:0043492//ATPase-coupled transmembrane transporter activity;GO:0017111//nucleoside-triphosphatase activity;GO:0097159//organic cyclic compound binding;GO:0016462//py…	ko02010(ABC transporters)
gene-C6H63_RS02890	3086.53	3519.29	2653.77	0.754063	-0.407244	3.9255e-05	0.000282227	gi|999999031|ref|NZ_PUXG01000016.1|	146264	147700	+	1436	gndA	GO:0051156;GO:0044262;GO:0072524;GO:0019682;GO:0046483;GO:0055114;GO:0019752;GO:0008152;GO:0004616;GO:0006793;GO:0006139;GO:0016614;GO:0044237;GO:1901135;GO:0019362;GO:0006081;GO:0006098;GO:0006796;GO:0019637;GO:0046496;GO:0006733;GO:0016616;GO:0003674;GO:0009117;GO:0006732;GO:0003824;GO:0008150;GO:0009987;GO:0006082;GO:0032787;GO:0071704;GO:0044281;GO:1901564;GO:0006739;GO:0019521;GO:0044238;GO:…	K00033	3F3S8	H	sp|Q9CHU6|6PGD_LACLA 6-phosphogluconate dehydrogenase, decarboxylating OS=Lactococcus lactis subsp. lactis (strain IL1403) OX=272623 GN=gnd PE=3 SV=1	WP_003664947.1 MULTISPECIES: NADP-dependent phosphogluconate dehydrogenase [Lactobacillaceae] &gt;GFI60506.1 6-phosphogluconate dehydrogenase, decarboxylating [Lactobacillaceae bacterium] &gt;AGR64808.1 6-phosphogluconate dehydrogenase [Lactobacillus reuteri TD1] &gt;AKP01976.1 6-phosphogluconate dehydrogenase [Limosilactobacillus reuteri] &gt;ANU52035.1 phosphogluconate dehydrogenase (NADP(+)-de…	-	A0A384JMC8|PHI:9835|Bcpgd|40559|Botrytis_cinerea|reduced_virulence	VFG048848 (KPHS_35590) 6-phosphogluconate dehydrogenase [Capsule (CVF854)] [Klebsiella pneumoniae subsp. pneumoniae HS11286]	GO:0051156//glucose 6-phosphate metabolic process;GO:0044262//cellular carbohydrate metabolic process;GO:0072524//pyridine-containing compound metabolic process;GO:0019682//glyceraldehyde-3-phosphate metabolic process;GO:0046483//heterocycle metabolic process;GO:0055114//obsolete oxidation-reduction process;GO:0019752//carboxylic acid metabolic process;GO:0008152//metabolic process;GO:0006793//ph…	-	GO:0004616//phosphogluconate dehydrogenase (decarboxylating) activity;GO:0016614//oxidoreductase activity, acting on CH-OH group of donors;GO:0016616//oxidoreductase activity, acting on the CH-OH group of donors, NAD or NADP as acceptor;GO:0003674//molecular_function;GO:0003824//catalytic activity;GO:0016491//oxidoreductase activity;	ko00480(Glutathione metabolism);ko00030(Pentose phosphate pathway)
gene-C6H63_RS00450	161.765	118.589	204.941	1.72817	0.789246	4.23065e-05	0.000302731	gi|999999037|ref|NZ_PUXG01000001.1|	83402	85240	+	1838	C6H63_RS00450	GO:0071944;GO:0006865;GO:0022804;GO:0044459;GO:0046942;GO:0016020;GO:0015075;GO:0015318;GO:0022857;GO:0005575;GO:0005886;GO:0015297;GO:0015807;GO:0034220;GO:0008509;GO:1902475;GO:0016021;GO:0008150;GO:0015171;GO:0044464;GO:0003674;GO:0031226;GO:0015179;GO:0015291;GO:0005623;GO:0003333;GO:0071702;GO:0006811;GO:0005342;GO:0051234;GO:0055085;GO:0015711;GO:0006820;GO:0098656;GO:0031224;GO:0005215;GO:…	-	3F44Y	E	sp|P96589|KIMA_BACSU Potassium transporter KimA OS=Bacillus subtilis (strain 168) OX=224308 GN=kimA PE=1 SV=1	WP_072575130.1 APC family permease [Limosilactobacillus reuteri] &gt;CUR38555.1 transport protein [Limosilactobacillus reuteri subsp. porcinus] &gt;OJI10165.1 amino acid permease [Limosilactobacillus reuteri] &gt;RMX28235.1 APC family permease [Limosilactobacillus reuteri] &gt;RNF37735.1 APC family permease [Limosilactobacillus reuteri] &gt;TGB11277.1 APC family permease [Limosilactobacillus reut…	-	-	-	GO:0006865//amino acid transport;GO:0046942//carboxylic acid transport;GO:0015807//L-amino acid transport;GO:0034220//ion transmembrane transport;GO:1902475//L-alpha-amino acid transmembrane transport;GO:0008150//biological_process;GO:0003333//amino acid transmembrane transport;GO:0071702//organic substance transport;GO:0006811//ion transport;GO:0051234//establishment of localization;GO:0055085//…	GO:0071944//cell periphery;GO:0044459//obsolete plasma membrane part;GO:0016020//membrane;GO:0005575//cellular_component;GO:0005886//plasma membrane;GO:0016021//integral component of membrane;GO:0044464//obsolete cell part;GO:0031226//intrinsic component of plasma membrane;GO:0005623//obsolete cell;GO:0031224//intrinsic component of membrane;GO:0044425//obsolete membrane part;GO:0005887//integral…	GO:0022804//active transmembrane transporter activity;GO:0015075//ion transmembrane transporter activity;GO:0015318//inorganic molecular entity transmembrane transporter activity;GO:0022857//transmembrane transporter activity;GO:0015297//antiporter activity;GO:0008509//anion transmembrane transporter activity;GO:0015171//amino acid transmembrane transporter activity;GO:0003674//molecular_function…	-
gene-C6H63_RS03750	9273.24	10478.4	8068.06	0.769969	-0.377128	4.33261e-05	0.000308572	gi|999999014|ref|NZ_PUXG01000019.1|	55601	56791	-	1190	tuf	GO:0032553;GO:0005623;GO:0005737;GO:0043168;GO:0032757;GO:0005618;GO:0009275;GO:0016462;GO:0051704;GO:0043170;GO:0051049;GO:0032677;GO:0003746;GO:0006414;GO:0050715;GO:0050707;GO:0002791;GO:0009986;GO:0032880;GO:0001883;GO:0044237;GO:0010339;GO:0044267;GO:2000482;GO:0032549;GO:1901576;GO:0032879;GO:1901566;GO:0035639;GO:0032561;GO:0009274;GO:0071944;GO:0032555;GO:0050794;GO:0035821;GO:0016818;GO:…	K02358	3F3ZP	J	sp|B2G6R2|EFTU_LACRJ Elongation factor Tu OS=Lactobacillus reuteri (strain JCM 1112) OX=557433 GN=tuf PE=3 SV=1	WP_003666836.1 MULTISPECIES: elongation factor Tu [Lactobacillaceae] &gt;A5VJ92.1 RecName: Full=Elongation factor Tu; Short=EF-Tu [Limosilactobacillus reuteri subsp. reuteri] &gt;B2G6R2.1 RecName: Full=Elongation factor Tu; Short=EF-Tu [Lactobacillus reuteri JCM 1112] &gt;CUR39910.1 Translation elongation factor Tu [Limosilactobacillus reuteri subsp. porcinus] &gt;ABQ82916.1 translation elongatio…	gb|BAB82500.1|ARO:3000186|tetM [Erysipelothrix rhusiopathiae]	B2SI02|PHI:1139|RaxQ|347|Xanthomonas_oryzae|increased_virulence_(hypervirulence)	VFG046475 (F7308_0636) translation elongation factor Tu [EF-Tu (CVF827)] [Francisella sp. TX077308]	GO:0032757//positive regulation of interleukin-8 production;GO:0051704//obsolete multi-organism process;GO:0043170//macromolecule metabolic process;GO:0051049//regulation of transport;GO:0032677//regulation of interleukin-8 production;GO:0006414//translational elongation;GO:0050715//positive regulation of cytokine production;GO:0050707//regulation of cytokine production;GO:0002791//regulation of …	GO:0005623//obsolete cell;GO:0005737//cytoplasm;GO:0005618//cell wall;GO:0009275//Gram-positive-bacterium-type cell wall;GO:0009986//cell surface;GO:0010339//external side of cell wall;GO:0009274//peptidoglycan-based cell wall;GO:0071944//cell periphery;GO:0016020//membrane;GO:0005575//cellular_component;GO:0005886//plasma membrane;GO:0044464//obsolete cell part;GO:0044462//obsolete external enca…	GO:0032553//ribonucleotide binding;GO:0043168//anion binding;GO:0016462//pyrophosphatase activity;GO:0003746//translation elongation factor activity;GO:0001883//purine nucleoside binding;GO:0032549//ribonucleoside binding;GO:0035639//purine ribonucleoside triphosphate binding;GO:0032561//guanyl ribonucleotide binding;GO:0032555//purine ribonucleotide binding;GO:0016818//hydrolase activity, acting…	-
gene-C6H63_RS04835	36.3339	18.2881	54.3797	2.9735	1.57216	4.70208e-05	0.000333321	gi|999999004|ref|NZ_PUXG01000020.1|	146987	149251	+	2264	C6H63_RS04835	GO:0070589;GO:0016758;GO:0017171;GO:0003674;GO:0016787;GO:0065008;GO:0044085;GO:0042546;GO:1901135;GO:0097159;GO:0034645;GO:0071840;GO:0008360;GO:0036094;GO:0044425;GO:0031224;GO:0140096;GO:0042221;GO:0071555;GO:0050789;GO:0046677;GO:0009058;GO:1901137;GO:0008152;GO:0008955;GO:0006022;GO:0033218;GO:0044036;GO:0008238;GO:0044238;GO:0004185;GO:0000270;GO:0044249;GO:0006508;GO:0009059;GO:0051128;GO:…	K05366	3F424	M	sp|Q04707|PBPA_STRPN Penicillin-binding protein 1A OS=Streptococcus pneumoniae serotype 4 (strain ATCC BAA-334 / TIGR4) OX=170187 GN=ponA PE=1 SV=2	WP_122481239.1 PBP1A family penicillin-binding protein [Limosilactobacillus reuteri] &gt;RMX27300.1 carboxypeptidase [Limosilactobacillus reuteri] &gt;TGB12427.1 PBP1A family penicillin-binding protein [Limosilactobacillus reuteri]	-	-	-	GO:0070589//cellular component macromolecule biosynthetic process;GO:0065008//regulation of biological quality;GO:0044085//cellular component biogenesis;GO:0042546//cell wall biogenesis;GO:1901135//carbohydrate derivative metabolic process;GO:0034645//cellular macromolecule biosynthetic process;GO:0071840//cellular component organization or biogenesis;GO:0008360//regulation of cell shape;GO:00422…	GO:0044425//obsolete membrane part;GO:0031224//intrinsic component of membrane;GO:0005623//obsolete cell;GO:0005576//extracellular region;GO:0071944//cell periphery;GO:0005575//cellular_component;GO:0016020//membrane;GO:0005886//plasma membrane;GO:0044464//obsolete cell part;GO:0016021//integral component of membrane;	GO:0016758//hexosyltransferase activity;GO:0017171//serine hydrolase activity;GO:0003674//molecular_function;GO:0016787//hydrolase activity;GO:0097159//organic cyclic compound binding;GO:0036094//small molecule binding;GO:0140096//catalytic activity, acting on a protein;GO:0008955//peptidoglycan glycosyltransferase activity;GO:0033218//amide binding;GO:0008238//exopeptidase activity;GO:0004185//s…	ko01501(beta-Lactam resistance);ko00550(Peptidoglycan biosynthesis)
gene-C6H63_RS04130	286.899	226.422	347.377	1.5342	0.617489	4.85466e-05	0.000342536	gi|999999004|ref|NZ_PUXG01000020.1|	34159	34737	+	578	narJ	GO:0044281;GO:0005488;GO:0071704;GO:0044237;GO:0006082;GO:0009987;GO:0008152;GO:0005622;GO:0008150;GO:0051082;GO:2001057;GO:0042128;GO:0044464;GO:0044424;GO:0043933;GO:0003674;GO:0034622;GO:0043436;GO:0005515;GO:0016043;GO:0065003;GO:0042126;GO:0005623;GO:0051131;GO:0071840;GO:0071941;GO:0005737;GO:0006807;GO:0044085;GO:0022607;GO:0005575	K00373	3FB9W	C	sp|P42178|NARJ_BACSU Probable nitrate reductase molybdenum cofactor assembly chaperone NarJ OS=Bacillus subtilis (strain 168) OX=224308 GN=narJ PE=3 SV=1	WP_122481172.1 nitrate reductase molybdenum cofactor assembly chaperone [Limosilactobacillus reuteri] &gt;RMX27175.1 nitrate reductase molybdenum cofactor assembly chaperone [Limosilactobacillus reuteri] &gt;TGB12546.1 nitrate reductase molybdenum cofactor assembly chaperone [Limosilactobacillus reuteri]	-	-	VFG026796(gi:479314065) (narJ) respiratory nitrate reductase subunit delta narJ [Nitrate reductase (CVF318)] [Mycobacterium tuberculosis str. Beijing/NITR203]	GO:0044281//small molecule metabolic process;GO:0071704//organic substance metabolic process;GO:0044237//cellular metabolic process;GO:0006082//organic acid metabolic process;GO:0009987//cellular process;GO:0008152//metabolic process;GO:0008150//biological_process;GO:2001057//reactive nitrogen species metabolic process;GO:0042128//nitrate assimilation;GO:0043933//protein-containing complex subuni…	GO:0005622//intracellular anatomical structure;GO:0044464//obsolete cell part;GO:0044424//obsolete intracellular part;GO:0005623//obsolete cell;GO:0005737//cytoplasm;GO:0005575//cellular_component;	GO:0005488//binding;GO:0051082//unfolded protein binding;GO:0003674//molecular_function;GO:0005515//protein binding;	ko02020(Two-component system)
gene-C6H63_RS05725	6.05927	11.4529	0.665587	0.0581149	-4.10495	5.21349e-05	0.000366151	gi|999999004|ref|NZ_PUXG01000020.1|	343273	343671	-	398	C6H63_RS05725	-	-	3FBQW	S	-	WP_081305744.1 MULTISPECIES: hypothetical protein [Lactobacillaceae] &gt;MRH08484.1 hypothetical protein [Limosilactobacillus reuteri] &gt;MRH08534.1 hypothetical protein [Limosilactobacillus reuteri] &gt;PEG78972.1 hypothetical protein CP369_07770 [Lactobacillus sp. UMNPBX18] &gt;RMX27473.1 hypothetical protein C6H63_05730 [Limosilactobacillus reuteri] &gt;TGB09849.1 hypothetical protein E5F87_0…	-	-	-	-	-	-	-
gene-C6H63_RS05705	10.342	18.0607	2.62331	0.145249	-2.7834	5.27972e-05	0.000369094	gi|999999004|ref|NZ_PUXG01000020.1|	338644	341877	-	3233	C6H63_RS05705	-	-	3F5K4	D	sp|E7DNB6|TMP_BPDP1 Tape measure protein OS=Pneumococcus phage Dp-1 OX=59241 GN=TMP PE=4 SV=1	WP_122481346.1 phage tail tape measure protein [Limosilactobacillus reuteri] &gt;RMX27469.1 phage tail tape measure protein [Limosilactobacillus reuteri]	-	-	-	-	-	-	-
gene-C6H63_RS09805	19.695	6.69311	32.6969	4.88516	2.2884	5.42104e-05	0.000377235	gi|999999009|ref|NZ_PUXG01000037.1|	747	1394	+	647	C6H63_RS09805	-	K03975	3F4KG	S	sp|P0ABP7|DEDA_ECO57 Protein DedA OS=Escherichia coli O157:H7 OX=83334 GN=dedA PE=3 SV=1	WP_013923980.1 MULTISPECIES: VTT domain-containing protein [Lactobacillaceae] &gt;CUR39170.1 DedA protein [Limosilactobacillus reuteri subsp. porcinus] &gt;AEI58004.1 SNARE-like domain protein [Lactobacillus reuteri SD2112] &gt;MBC6911236.1 cytochrome O ubiquinol oxidase [Limosilactobacillus reuteri] &gt;MBM6812843.1 VTT domain-containing protein [Limosilactobacillus reuteri] &gt;MBU5983346.1 VTT…	-	-	-	-	-	-	-
gene-C6H63_RS09720	263.191	320.066	206.317	0.644607	-0.633509	5.54239e-05	0.000383918	gi|999999029|ref|NZ_PUXG01000035.1|	258097	259500	-	1403	pepV	-	K01270	3F3UV	E	sp|Q5HNF9|PEPVL_STAEQ Putative dipeptidase SERP1310 OS=Staphylococcus epidermidis (strain ATCC 35984 / RP62A) OX=176279 GN=SERP1310 PE=3 SV=1	WP_122481818.1 dipeptidase PepV [Limosilactobacillus reuteri] &gt;RMX26038.1 dipeptidase PepV [Limosilactobacillus reuteri] &gt;TGB12277.1 dipeptidase PepV [Limosilactobacillus reuteri]	-	Q97NA0|PHI:3477|ArcT|1313|Streptococcus_pneumoniae|reduced_virulence	-	-	-	-	ko00480(Glutathione metabolism)
gene-C6H63_RS03975	300.343	361.227	239.46	0.662908	-0.59312	5.64865e-05	0.0003895	gi|999999004|ref|NZ_PUXG01000020.1|	1610	3916	+	2306	C6H63_RS03975	-	K01187	3F4CE	G	sp|Q9F234|AGL2_BACTQ Alpha-glucosidase 2 OS=Bacillus thermoamyloliquefaciens OX=1425 PE=3 SV=1	WP_122481148.1 glycoside hydrolase family 31 protein [Limosilactobacillus reuteri] &gt;RMX27147.1 alpha-glucosidase [Limosilactobacillus reuteri] &gt;TGB12575.1 DUF4968 domain-containing protein [Limosilactobacillus reuteri]	-	A0A384K1X9|PHI:10369|BcBGL5_(BCIN_14g00650)|40559|Botrytis_cinerea|reduced_virulence	-	-	-	-	ko00500(Starch and sucrose metabolism);ko00052(Galactose metabolism)
gene-C6H63_RS10480	2310.74	2625.68	1995.79	0.760104	-0.395732	6.04009e-05	0.00041381	gi|999999009|ref|NZ_PUXG01000037.1|	140887	142824	-	1937	C6H63_RS10480	-	K17686	3F4IX	P	sp|Q2YWA3|COPA_STAAB Copper-exporting P-type ATPase OS=Staphylococcus aureus (strain bovine RF122 / ET3-1) OX=273036 GN=copA PE=3 SV=1	WP_122481895.1 cadmium-translocating P-type ATPase [Limosilactobacillus reuteri] &gt;RMX25325.1 heavy metal translocating P-type ATPase [Limosilactobacillus reuteri]	-	A0A0D2XH67|PHI:10695|CrpF_(FOXG_03265)|5507|Fusarium_oxysporum|unaffected_pathogenicity__increased_virulence_(hypervirulence)	VFG031391(gi:15840395) (ctpV) cation transporter E1-E2 family ATPase [Copper exporter (CVF658)] [Mycobacterium tuberculosis CDC1551]	-	-	-	-
gene-C6H63_RS03220	255.05	320.398	189.702	0.592084	-0.756127	6.05576e-05	0.00041381	gi|999999031|ref|NZ_PUXG01000016.1|	213951	215384	-	1433	C6H63_RS03220	-	K08659	3F3M4	E	sp|Q48841|PEPD_LATSK Probable dipeptidase OS=Latilactobacillus sakei OX=1599 PE=3 SV=1	WP_122481072.1 C69 family dipeptidase [Limosilactobacillus reuteri] &gt;RMX27862.1 dipeptidase [Limosilactobacillus reuteri] &gt;TGB11881.1 C69 family dipeptidase [Limosilactobacillus reuteri]	-	-	VFG043605(gi:157150938) (abpB) amylase-binding protein B [amylase-binding protein B (AbpB) (AI437)] [Streptococcus gordonii str. Challis substr. CH1]	-	-	-	-
gene-C6H63_RS10350	28.604	42.8207	14.3872	0.335987	-1.57352	6.08518e-05	0.000413956	gi|999999009|ref|NZ_PUXG01000037.1|	113213	114484	-	1271	uraA	GO:0031224;GO:0015238;GO:0005886;GO:0055085;GO:0044425;GO:0042493;GO:0005350;GO:0005215;GO:0050896;GO:0008150;GO:0015855;GO:0072531;GO:0051179;GO:0016021;GO:0006810;GO:0044464;GO:0042221;GO:0071705;GO:0015851;GO:0003674;GO:1904082;GO:0071944;GO:0006855;GO:0016020;GO:0015893;GO:0071702;GO:0005623;GO:0051234;GO:0005575;GO:0022857;GO:0015205;GO:1903791;GO:0015210;GO:0015857	K02824	3F3UJ	F	sp|P39766|PYRP_BACSU Uracil permease OS=Bacillus subtilis (strain 168) OX=224308 GN=pyrP PE=1 SV=2	WP_003666556.1 MULTISPECIES: uracil permease [Lactobacillaceae] &gt;GFI59782.1 uracil permease [Lactobacillaceae bacterium] &gt;ABB02569.1 xanthine/uracil permease [Limosilactobacillus reuteri] &gt;AEI57889.1 uracil permease [Lactobacillus reuteri SD2112] &gt;AGR63901.1 uracil transporter [Lactobacillus reuteri TD1] &gt;EDX42009.1 uracil-xanthine permease [Limosilactobacillus reuteri subsp. roden…	-	-	-	GO:0055085//transmembrane transport;GO:0042493//response to xenobiotic stimulus;GO:0050896//response to stimulus;GO:0008150//biological_process;GO:0015855//pyrimidine nucleobase transport;GO:0072531//pyrimidine-containing compound transmembrane transport;GO:0051179//localization;GO:0006810//transport;GO:0042221//response to chemical;GO:0071705//nitrogen compound transport;GO:0015851//nucleobase t…	GO:0031224//intrinsic component of membrane;GO:0005886//plasma membrane;GO:0044425//obsolete membrane part;GO:0016021//integral component of membrane;GO:0044464//obsolete cell part;GO:0071944//cell periphery;GO:0016020//membrane;GO:0005623//obsolete cell;GO:0005575//cellular_component;	GO:0015238//xenobiotic transmembrane transporter activity;GO:0005350//pyrimidine nucleobase transmembrane transporter activity;GO:0005215//transporter activity;GO:0003674//molecular_function;GO:0022857//transmembrane transporter activity;GO:0015205//nucleobase transmembrane transporter activity;GO:0015210//uracil transmembrane transporter activity;	-
gene-C6H63_RS08910	346.345	465.225	227.464	0.488935	-1.03229	6.13121e-05	0.000415225	gi|999999029|ref|NZ_PUXG01000035.1|	105087	105779	-	692	C6H63_RS08910	-	-	-	-	-	WP_122481738.1 hypothetical protein [Limosilactobacillus reuteri] &gt;RMX25881.1 hypothetical protein C6H63_08920 [Limosilactobacillus reuteri] &gt;TGB09354.1 hypothetical protein E5F87_10430 [Limosilactobacillus reuteri]	-	-	-	-	-	-	-
gene-C6H63_RS01220	4.89534	9.41257	0.378112	0.040171	-4.6377	6.86237e-05	0.000462676	gi|999999016|ref|NZ_PUXG01000005.1|	26530	27456	-	926	C6H63_RS01220	GO:0016627;GO:0006725;GO:1901659;GO:0009165;GO:0046390;GO:0006753;GO:1901360;GO:0004589;GO:0009218;GO:0044249;GO:0044271;GO:0044238;GO:0055086;GO:0044281;GO:0046134;GO:1990663;GO:0009117;GO:0044424;GO:0018130;GO:0003824;GO:0005622;GO:0008150;GO:0009129;GO:0009260;GO:0004152;GO:0009173;GO:0009163;GO:0003674;GO:1901362;GO:1901135;GO:0009174;GO:0009116;GO:1901137;GO:0008152;GO:0055114;GO:0072528;GO:…	K17828	3F4PJ	F	sp|B2G5A3|PYRDA_LACRJ Dihydroorotate dehydrogenase A (fumarate) OS=Lactobacillus reuteri (strain JCM 1112) OX=557433 GN=pyrD PE=3 SV=1	WP_122480846.1 dihydroorotate dehydrogenase [Limosilactobacillus reuteri] &gt;RMX28031.1 dihydroorotate dehydrogenase [Limosilactobacillus reuteri] &gt;TGB10048.1 dihydroorotate dehydrogenase [Limosilactobacillus reuteri]	-	Q4D3W2|PHI:2575__PHI:2596|DHOD|5693|Trypanosoma_cruzi|lethal	-	GO:0006725//cellular aromatic compound metabolic process;GO:1901659//glycosyl compound biosynthetic process;GO:0009165//nucleotide biosynthetic process;GO:0046390//ribose phosphate biosynthetic process;GO:0006753//nucleoside phosphate metabolic process;GO:1901360//organic cyclic compound metabolic process;GO:0009218//pyrimidine ribonucleotide metabolic process;GO:0044249//cellular biosynthetic pr…	GO:0044424//obsolete intracellular part;GO:0005622//intracellular anatomical structure;GO:0005575//cellular_component;GO:0044464//obsolete cell part;GO:0005737//cytoplasm;GO:0005623//obsolete cell;	GO:0016627//oxidoreductase activity, acting on the CH-CH group of donors;GO:0004589//orotate reductase (NADH) activity;GO:1990663//dihydroorotate dehydrogenase (fumarate) activity;GO:0003824//catalytic activity;GO:0004152//dihydroorotate dehydrogenase activity;GO:0003674//molecular_function;GO:0016491//oxidoreductase activity;GO:0016635//oxidoreductase activity, acting on the CH-CH group of donor…	ko00240(Pyrimidine metabolism)
gene-C6H63_RS04840	31.4121	15.1643	47.66	3.14291	1.6521	7.01794e-05	0.000471072	gi|999999004|ref|NZ_PUXG01000020.1|	149329	150246	-	917	C6H63_RS04840	-	-	3F423	EG	sp|P96661|YDED_BACSU Uncharacterized transporter YdeD OS=Bacillus subtilis (strain 168) OX=224308 GN=ydeD PE=3 SV=1	KRK51561.1 hypothetical protein FC53_GL001634 [Limosilactobacillus reuteri subsp. reuteri]	-	-	-	-	-	-	-
gene-C6H63_RS09405	248.407	188.058	308.756	1.64182	0.715294	7.32182e-05	0.000489304	gi|999999029|ref|NZ_PUXG01000035.1|	200863	201420	-	557	C6H63_RS09405	-	K07040	3F61Z	S	sp|O34445|YLBN_BACSU Uncharacterized protein YlbN OS=Bacillus subtilis (strain 168) OX=224308 GN=ylbN PE=4 SV=1	WP_003664093.1 MULTISPECIES: DUF177 domain-containing protein [Lactobacillaceae] &gt;MBB1110275.1 DUF177 domain-containing protein [Limosilactobacillus balticus] &gt;CUR38723.1 COG1399 protein in cluster with ribosomal protein L32p, Firmicutes subfamily [Limosilactobacillus reuteri subsp. porcinus] &gt;ABQ83487.1 protein of unknown function DUF177 [Limosilactobacillus reuteri subsp. reuteri] &gt;…	-	-	-	-	-	-	-
gene-C6H63_RS01755	80.9009	107.208	54.5939	0.509234	-0.973599	7.48641e-05	0.000498109	gi|999999021|ref|NZ_PUXG01000006.1|	75086	76045	-	959	C6H63_RS01755	-	K00571	3F56H	L	sp|P29538|MTH1_HAEPA Modification methylase HpaI OS=Haemophilus parainfluenzae OX=729 GN=hpaIM PE=3 SV=1	WP_122480913.1 site-specific DNA-methyltransferase [Limosilactobacillus reuteri] &gt;RMX27939.1 site-specific DNA-methyltransferase [Limosilactobacillus reuteri] &gt;TGB11003.1 site-specific DNA-methyltransferase [Limosilactobacillus reuteri]	-	A0A2H4QBA5|PHI:10188|ModK1|504|Kingella_kingae|reduced_virulence	-	-	-	-	-
gene-C6H63_RS09000	34.772	17.5648	51.9791	2.95928	1.56525	7.64825e-05	0.000506655	gi|999999029|ref|NZ_PUXG01000035.1|	122817	124247	-	1430	C6H63_RS09000	-	K03294	3F4XD	E	sp|Q797A7|MTRTR_BACSU Methylthioribose transporter OS=Bacillus subtilis (strain 168) OX=224308 GN=mtrA PE=3 SV=1	WP_003668364.1 amino acid permease [Limosilactobacillus reuteri] &gt;ABQ83407.1 amino acid/polyamine/organocation transporter, APC superfamily [Limosilactobacillus reuteri subsp. reuteri] &gt;AKP01363.1 amino acid permease-associated protein [Limosilactobacillus reuteri] &gt;ANU51493.1 amino acid permease [Limosilactobacillus reuteri] &gt;EEI10096.1 amino acid permease [Lactobacillus reuteri MM2-…	-	Q8ZPP8|PHI:601|Orf48|28901|Salmonella_enterica|unaffected_pathogenicity	-	-	-	-	-
gene-C6H63_RS08320	32.3599	47.7637	16.9562	0.355001	-1.4941	7.92972e-05	0.000523017	gi|999999017|ref|NZ_PUXG01000030.1|	36632	37654	-	1022	C6H63_RS08320	-	-	3F3QN	V	sp|O31773|PBPX_BACSU Putative penicillin-binding protein PbpX OS=Bacillus subtilis (strain 168) OX=224308 GN=pbpX PE=2 SV=1	WP_122481637.1 serine hydrolase [Limosilactobacillus reuteri] &gt;RMX26231.1 serine hydrolase [Limosilactobacillus reuteri] &gt;TGB10621.1 class A beta-lactamase-related serine hydrolase [Limosilactobacillus reuteri]	-	Q8Y9I8|PHI:4692|PbpX|1639|Listeria_monocytogenes|reduced_virulence	-	-	-	-	-
gene-C6H63_RS05330	1087.2	1371.22	803.187	0.585748	-0.771647	8.01166e-05	0.000526134	gi|999999004|ref|NZ_PUXG01000020.1|	253507	253782	-	275	C6H63_RS05330	-	K03530	3F6YN	L	sp|Q9XB21|DBH_STRMU DNA-binding protein HU OS=Streptococcus mutans serotype c (strain ATCC 700610 / UA159) OX=210007 GN=hup PE=1 SV=1	WP_003666054.1 MULTISPECIES: HU family DNA-binding protein [Lactobacillaceae] &gt;MBB1070621.1 HU family DNA-binding protein [Limosilactobacillus albertensis] &gt;MBB1096232.1 HU family DNA-binding protein [Limosilactobacillus agrestis] &gt;MBB1097034.1 HU family DNA-binding protein [Limosilactobacillus rudii] &gt;MBB1109547.1 HU family DNA-binding protein [Limosilactobacillus balticus] &gt;CUR38…	-	P64394|PHI:2673|HimD|28901|Salmonella_enterica|reduced_virulence	VFG043551(gi:15827894) (ML1683) histone-like protein [histone-like protein (Hlp)/laminin-binding protein (LBP) (AI354)] [Mycobacterium leprae TN]	-	-	-	-
gene-C6H63_RS03825	177.238	233.052	121.424	0.521015	-0.940603	8.14197e-05	0.000532387	gi|999999014|ref|NZ_PUXG01000019.1|	71050	71823	-	773	C6H63_RS03825	GO:0050794;GO:0005975;GO:0042578;GO:0046872;GO:1901616;GO:0044238;GO:0044255;GO:0019751;GO:0052832;GO:0050896;GO:0005488;GO:0071704;GO:0065007;GO:0044281;GO:0043167;GO:0046854;GO:0003824;GO:0016791;GO:0016788;GO:0043169;GO:0008150;GO:0046174;GO:0046164;GO:0009987;GO:0006020;GO:0016310;GO:0071545;GO:0046434;GO:0052833;GO:0006629;GO:0016787;GO:0003674;GO:0007154;GO:0046486;GO:0044282;GO:0006644;GO:…	K01092	3F5BB	G	sp|Q45499|SUHB_BACSU Inositol-1-monophosphatase OS=Bacillus subtilis (strain 168) OX=224308 GN=suhB PE=1 SV=1	WP_113896571.1 inositol monophosphatase family protein [Limosilactobacillus reuteri] &gt;AXX73680.1 inositol monophosphatase family protein [Limosilactobacillus reuteri] &gt;MRG69010.1 inositol monophosphatase family protein [Limosilactobacillus reuteri] &gt;RMX27587.1 fructose 1,6-bisphosphatase [Limosilactobacillus reuteri] &gt;TGB10720.1 inositol monophosphatase family protein [Limosilactobaci…	-	Q02RX2|PHI:3915|SuhB|287|Pseudomonas_aeruginosa|loss_of_pathogenicity	-	GO:0050794//regulation of cellular process;GO:0005975//carbohydrate metabolic process;GO:1901616//organic hydroxy compound catabolic process;GO:0044238//primary metabolic process;GO:0044255//cellular lipid metabolic process;GO:0019751//polyol metabolic process;GO:0050896//response to stimulus;GO:0071704//organic substance metabolic process;GO:0065007//biological regulation;GO:0044281//small molec…	-	GO:0042578//phosphoric ester hydrolase activity;GO:0046872//metal ion binding;GO:0052832//inositol monophosphate 3-phosphatase activity;GO:0005488//binding;GO:0043167//ion binding;GO:0003824//catalytic activity;GO:0016791//phosphatase activity;GO:0016788//hydrolase activity, acting on ester bonds;GO:0043169//cation binding;GO:0052833//inositol monophosphate 4-phosphatase activity;GO:0016787//hydr…	ko00562(Inositol phosphate metabolism);ko00521(Streptomycin biosynthesis)
gene-C6H63_RS04680	37.3136	53.746	20.8812	0.388515	-1.36396	8.3659e-05	0.000544681	gi|999999004|ref|NZ_PUXG01000020.1|	118345	118773	-	428	C6H63_RS04680	-	-	3F7D0	K	sp|O07127|YPTY_LATSK Uncharacterized 16.5 kDa protein in ptsI 3&apos;region OS=Latilactobacillus sakei OX=1599 PE=3 SV=1	WP_086141925.1 CopY/TcrY family copper transport repressor [Limosilactobacillus reuteri] &gt;AWD62392.1 uracil phosphoribosyltransferase [Limosilactobacillus reuteri] &gt;OTA47217.1 uracil phosphoribosyltransferase [Limosilactobacillus reuteri] &gt;PWT46197.1 CopY/TcrY family copper transport repressor [Limosilactobacillus reuteri] &gt;PWT50722.1 CopY/TcrY family copper transport repressor [Limos…	gb|BAB41258.1|ARO:3000124|mecI [Staphylococcus aureus subsp. aureus N315]	-	-	-	-	-	-
gene-C6H63_RS04805	165.883	215.193	116.573	0.541713	-0.8844	8.83039e-05	0.000572466	gi|999999004|ref|NZ_PUXG01000020.1|	142746	143900	-	1154	C6H63_RS04805	GO:1901360;GO:0006725;GO:0016070;GO:0006807;GO:0034470;GO:0034641;GO:0090304;GO:0001510;GO:0005575;GO:0070475;GO:0044238;GO:1901363;GO:0036265;GO:0042254;GO:0071704;GO:0005488;GO:0070043;GO:0043414;GO:0003723;GO:0005622;GO:0008150;GO:0003824;GO:0006364;GO:0009987;GO:0000154;GO:0006396;GO:0044424;GO:0044260;GO:0044464;GO:0010467;GO:0008757;GO:0008168;GO:0140102;GO:0034660;GO:0003674;GO:0140098;GO:…	K07444	3F3NZ	L	sp|P50840|YPSC_BACSU Putative RNA methyltransferase YpsC OS=Bacillus subtilis (strain 168) OX=224308 GN=ypsC PE=1 SV=1	WP_122481238.1 class I SAM-dependent RNA methyltransferase [Limosilactobacillus reuteri] &gt;NFB11087.1 class I SAM-dependent RNA methyltransferase [Limosilactobacillus reuteri] &gt;RMX27295.1 RNA methyltransferase [Limosilactobacillus reuteri] &gt;TGB12432.1 class I SAM-dependent RNA methyltransferase [Limosilactobacillus reuteri]	-	-	-	GO:1901360//organic cyclic compound metabolic process;GO:0006725//cellular aromatic compound metabolic process;GO:0016070//RNA metabolic process;GO:0006807//nitrogen compound metabolic process;GO:0034470//ncRNA processing;GO:0034641//cellular nitrogen compound metabolic process;GO:0090304//nucleic acid metabolic process;GO:0001510//RNA methylation;GO:0070475//rRNA base methylation;GO:0044238//pri…	GO:0005575//cellular_component;GO:0005622//intracellular anatomical structure;GO:0044424//obsolete intracellular part;GO:0044464//obsolete cell part;GO:0044444//obsolete cytoplasmic part;GO:0005829//cytosol;GO:0005737//cytoplasm;GO:0005623//obsolete cell;	GO:1901363//heterocyclic compound binding;GO:0005488//binding;GO:0070043//rRNA (guanine-N7-)-methyltransferase activity;GO:0003723//RNA binding;GO:0003824//catalytic activity;GO:0008757//S-adenosylmethionine-dependent methyltransferase activity;GO:0008168//methyltransferase activity;GO:0140102//catalytic activity, acting on a rRNA;GO:0003674//molecular_function;GO:0140098//catalytic activity, act…	-
gene-C6H63_RS07270	688.745	799.817	577.674	0.722257	-0.469416	9.67323e-05	0.000624438	gi|999999010|ref|NZ_PUXG01000025.1|	107447	107917	-	470	rpsG	GO:0043933;GO:0044267;GO:0003735;GO:0005840;GO:0022626;GO:0008152;GO:0042255;GO:0009058;GO:0044446;GO:0044237;GO:0043229;GO:0042274;GO:0003676;GO:0043170;GO:0043232;GO:0034645;GO:0097159;GO:0070925;GO:0003729;GO:0044085;GO:0005829;GO:0022613;GO:0005737;GO:0071840;GO:0043604;GO:0043043;GO:0005623;GO:0005198;GO:0043603;GO:0044444;GO:0065003;GO:0022618;GO:0016043;GO:0044422;GO:0044391;GO:0015935;GO:…	K02992	3F3RX	J	sp|B2G8Y1|RS7_LACRJ 30S ribosomal protein S7 OS=Lactobacillus reuteri (strain JCM 1112) OX=557433 GN=rpsG PE=3 SV=1	WP_003668788.1 MULTISPECIES: 30S ribosomal protein S7 [Lactobacillaceae] &gt;A5VLK9.1 RecName: Full=30S ribosomal protein S7 [Limosilactobacillus reuteri subsp. reuteri] &gt;B2G8Y1.1 RecName: Full=30S ribosomal protein S7 [Lactobacillus reuteri JCM 1112] &gt;MBB1068990.1 30S ribosomal protein S7 [Limosilactobacillus albertensis] &gt;MBB1095568.1 30S ribosomal protein S7 [Limosilactobacillus agres…	-	-	-	GO:0043933//protein-containing complex subunit organization;GO:0044267//cellular protein metabolic process;GO:0008152//metabolic process;GO:0042255//ribosome assembly;GO:0009058//biosynthetic process;GO:0044237//cellular metabolic process;GO:0042274//ribosomal small subunit biogenesis;GO:0043170//macromolecule metabolic process;GO:0034645//cellular macromolecule biosynthetic process;GO:0070925//o…	GO:0005840//ribosome;GO:0022626//cytosolic ribosome;GO:0044446//obsolete intracellular organelle part;GO:0043229//intracellular organelle;GO:0043232//intracellular non-membrane-bounded organelle;GO:0005829//cytosol;GO:0005737//cytoplasm;GO:0005623//obsolete cell;GO:0044444//obsolete cytoplasmic part;GO:0044422//obsolete organelle part;GO:0044391//ribosomal subunit;GO:0015935//small ribosomal subu…	GO:0003735//structural constituent of ribosome;GO:0003676//nucleic acid binding;GO:0097159//organic cyclic compound binding;GO:0003729//mRNA binding;GO:0005198//structural molecule activity;GO:0003674//molecular_function;GO:0005488//binding;GO:0003723//RNA binding;GO:1901363//heterocyclic compound binding;GO:0019843//rRNA binding;GO:0000049//tRNA binding;	ko03010(Ribosome)
gene-C6H63_RS06875	29.296	13.9513	44.6407	3.19976	1.67796	0.000103911	0.000667939	gi|999999010|ref|NZ_PUXG01000025.1|	44820	45182	+	362	C6H63_RS06875	-	-	3F83W	S	-	WP_122481479.1 DUF4828 domain-containing protein [Limosilactobacillus reuteri] &gt;RMX26772.1 DUF4828 domain-containing protein [Limosilactobacillus reuteri] &gt;TGB10503.1 DUF4828 domain-containing protein [Limosilactobacillus reuteri]	-	-	-	-	-	-	-
gene-C6H63_RS01815	66.936	91.813	42.059	0.458094	-1.12629	0.000110043	0.000704366	gi|999999021|ref|NZ_PUXG01000006.1|	87523	88374	+	851	ispE	GO:0003824;GO:0008150;GO:0008654;GO:0006082;GO:0009987;GO:0032559;GO:0008144;GO:0030554;GO:0044281;GO:0043167;GO:0090407;GO:1901363;GO:0032787;GO:0005488;GO:0097367;GO:0071704;GO:0044255;GO:0050515;GO:0044249;GO:0017076;GO:0044238;GO:0016773;GO:1901265;GO:0043436;GO:0035639;GO:1901576;GO:0032555;GO:0008152;GO:0019752;GO:0009058;GO:0016772;GO:0019682;GO:0006720;GO:0006090;GO:0019288;GO:0006793;GO:…	K00919	3F43W	F	sp|B2G5J0|ISPE_LACRJ 4-diphosphocytidyl-2-C-methyl-D-erythritol kinase OS=Lactobacillus reuteri (strain JCM 1112) OX=557433 GN=ispE PE=3 SV=1	WP_122480923.1 4-(cytidine 5&apos;-diphospho)-2-C-methyl-D-erythritol kinase [Limosilactobacillus reuteri] &gt;RMX27951.1 4-(cytidine 5&apos;-diphospho)-2-C-methyl-D-erythritol kinase [Limosilactobacillus reuteri] &gt;TGB11015.1 4-(cytidine 5&apos;-diphospho)-2-C-methyl-D-erythritol kinase [Limosilactobacillus reuteri]	-	-	-	GO:0008150//biological_process;GO:0008654//phospholipid biosynthetic process;GO:0006082//organic acid metabolic process;GO:0009987//cellular process;GO:0044281//small molecule metabolic process;GO:0090407//organophosphate biosynthetic process;GO:0032787//monocarboxylic acid metabolic process;GO:0071704//organic substance metabolic process;GO:0044255//cellular lipid metabolic process;GO:0044249//c…	-	GO:0003824//catalytic activity;GO:0032559//adenyl ribonucleotide binding;GO:0008144//obsolete drug binding;GO:0030554//adenyl nucleotide binding;GO:0043167//ion binding;GO:1901363//heterocyclic compound binding;GO:0005488//binding;GO:0097367//carbohydrate derivative binding;GO:0050515//4-(cytidine 5'-diphospho)-2-C-methyl-D-erythritol kinase activity;GO:0017076//purine nucleotide binding;GO:00167…	ko00900(Terpenoid backbone biosynthesis)
gene-C6H63_RS10245	332.744	269.804	395.684	1.46656	0.552436	0.000111581	0.000711209	gi|999999009|ref|NZ_PUXG01000037.1|	93679	95094	-	1415	C6H63_RS10245	-	-	3FBSI	U	sp|O52733|XYLT_LEVBR D-xylose transporter OS=Levilactobacillus brevis OX=1580 GN=xylT PE=1 SV=1	WP_122481875.1 sugar porter family MFS transporter [Limosilactobacillus reuteri] &gt;RMX25281.1 MFS transporter [Limosilactobacillus reuteri] &gt;TGB12814.1 sugar porter family MFS transporter [Limosilactobacillus reuteri]	gb|BAC11911.1|ARO:3003551|emeA [Enterococcus faecalis ATCC 29212]	Q5XTQ5|PHI:538|FRT1|40559|Botrytis_cinerea|unaffected_pathogenicity	VFG044370(gi:33521628) (qbsN) QbsN [thioquinolobactin (IA009)] [Pseudomonas fluorescens ATCC 17400]	-	-	-	-
gene-C6H63_RS04940	2174.69	3037.91	1311.48	0.431703	-1.21189	0.000132112	0.000838552	gi|999999004|ref|NZ_PUXG01000020.1|	172012	172248	-	236	C6H63_RS04940	-	-	3F812	S	-	WP_003666157.1 MULTISPECIES: cytochrome b5 [Lactobacillaceae] &gt;AGN99279.1 cytochrome b5 [Lactobacillus reuteri I5007] &gt;AMY13223.1 cytochrome B5 [Limosilactobacillus reuteri] &gt;AXX73478.1 cytochrome B5 [Limosilactobacillus reuteri] &gt;EDX41742.1 cytochrome b5 [Limosilactobacillus reuteri subsp. rodentium] &gt;MBB1071394.1 cytochrome B5 [Limosilactobacillus reuteri]	-	-	-	-	-	-	-
gene-C6H63_RS04975	242.522	291.34	193.705	0.664875	-0.588846	0.000136792	0.000864642	gi|999999004|ref|NZ_PUXG01000020.1|	178140	179378	-	1238	C6H63_RS04975	GO:0006790;GO:0031071;GO:0016740;GO:0016782;GO:0003674;GO:1901605;GO:0019842;GO:0043436;GO:0044238;GO:0070279;GO:0000096;GO:0097159;GO:0006520;GO:0043168;GO:0006807;GO:0009069;GO:0071704;GO:0044237;GO:0005488;GO:0036094;GO:0050662;GO:0048037;GO:0043167;GO:0044281;GO:0016783;GO:1901363;GO:1901564;GO:0030170;GO:0006534;GO:0008144;GO:0009987;GO:0006082;GO:0019752;GO:0003824;GO:0008152;GO:0008150	K11717	3F3UP	E	sp|O32164|SUFS_BACSU Cysteine desulfurase SufS OS=Bacillus subtilis (strain 168) OX=224308 GN=sufS PE=1 SV=1	WP_122481258.1 cysteine desulfurase [Limosilactobacillus reuteri] &gt;RMX27327.1 cysteine desulfurase CsdA [Limosilactobacillus reuteri] &gt;TGB11645.1 cysteine desulfurase [Limosilactobacillus reuteri]	-	I1S2J7|PHI:9038|Fgm3_(FGSG_10993)|5518|Fusarium_graminearum|reduced_virulence	VFG016003(gi:70731444) (pvdN) aminotransferase, class V [Pyoverdine (CVF551)] [Pseudomonas fluorescens Pf-5]	GO:0006790//sulfur compound metabolic process;GO:1901605//alpha-amino acid metabolic process;GO:0043436//oxoacid metabolic process;GO:0044238//primary metabolic process;GO:0000096//sulfur amino acid metabolic process;GO:0006520//cellular amino acid metabolic process;GO:0006807//nitrogen compound metabolic process;GO:0009069//serine family amino acid metabolic process;GO:0071704//organic substance…	-	GO:0031071//cysteine desulfurase activity;GO:0016740//transferase activity;GO:0016782//transferase activity, transferring sulphur-containing groups;GO:0003674//molecular_function;GO:0019842//vitamin binding;GO:0070279//vitamin B6 binding;GO:0097159//organic cyclic compound binding;GO:0043168//anion binding;GO:0005488//binding;GO:0036094//small molecule binding;GO:0050662//obsolete coenzyme bindin…	ko00450(Selenocompound metabolism)
gene-C6H63_RS10660	201.356	245.97	156.742	0.63724	-0.650091	0.00014084	0.000886532	gi|999999009|ref|NZ_PUXG01000037.1|	176312	177001	-	689	C6H63_RS10660	GO:0006281;GO:0016798;GO:0043170;GO:0006259;GO:0050896;GO:0006285;GO:0051716;GO:0097510;GO:0044237;GO:0071704;GO:0006139;GO:0008152;GO:0003824;GO:0019104;GO:0005622;GO:0008150;GO:0033554;GO:0009987;GO:0044464;GO:0006974;GO:0140097;GO:0044260;GO:0044424;GO:0046483;GO:0006284;GO:0016799;GO:0016787;GO:0003674;GO:1901360;GO:0006950;GO:0006725;GO:0004844;GO:0005737;GO:0006807;GO:0005623;GO:0034641;GO:…	K03648	3F3W0	L	sp|B2G626|UNG_LACRJ Uracil-DNA glycosylase OS=Lactobacillus reuteri (strain JCM 1112) OX=557433 GN=ung PE=3 SV=1	WP_122481913.1 uracil-DNA glycosylase [Limosilactobacillus reuteri] &gt;RMX25360.1 uracil-DNA glycosylase [Limosilactobacillus reuteri] &gt;TGB12735.1 uracil-DNA glycosylase [Limosilactobacillus reuteri]	-	-	-	GO:0006281//DNA repair;GO:0043170//macromolecule metabolic process;GO:0006259//DNA metabolic process;GO:0050896//response to stimulus;GO:0006285//base-excision repair, AP site formation;GO:0051716//cellular response to stimulus;GO:0097510//base-excision repair, AP site formation via deaminated base removal;GO:0044237//cellular metabolic process;GO:0071704//organic substance metabolic process;GO:0…	GO:0005622//intracellular anatomical structure;GO:0044464//obsolete cell part;GO:0044424//obsolete intracellular part;GO:0005737//cytoplasm;GO:0005623//obsolete cell;GO:0005575//cellular_component;	GO:0016798//hydrolase activity, acting on glycosyl bonds;GO:0003824//catalytic activity;GO:0019104//DNA N-glycosylase activity;GO:0140097//catalytic activity, acting on DNA;GO:0016799//hydrolase activity, hydrolyzing N-glycosyl compounds;GO:0016787//hydrolase activity;GO:0003674//molecular_function;GO:0004844//uracil DNA N-glycosylase activity;GO:0097506//deaminated base DNA N-glycosylase activit…	ko03410(Base excision repair)
gene-C6H63_RS01095	347.191	411.68	282.703	0.686704	-0.54224	0.000143065	0.000895418	gi|999999015|ref|NZ_PUXG01000004.1|	62427	63080	+	653	C6H63_RS01095	-	K15634	3FC5M	G	sp|Q11SV1|GPMA_CYTH3 2,3-bisphosphoglycerate-dependent phosphoglycerate mutase OS=Cytophaga hutchinsonii (strain ATCC 33406 / DSM 1761 / CIP 103989 / NBRC 15051 / NCIMB 9469 / D465) OX=269798 GN=gpmA PE=3 SV=1	WP_094508880.1 histidine phosphatase family protein [Limosilactobacillus reuteri] &gt;MRH07935.1 histidine phosphatase family protein [Limosilactobacillus reuteri] &gt;OYS49052.1 histidine phosphatase family protein [Limosilactobacillus reuteri] &gt;OYS50430.1 histidine phosphatase family protein [Limosilactobacillus reuteri] &gt;OYS51536.1 histidine phosphatase family protein [Limosilactobacillu…	-	-	-	-	-	-	ko00680(Methane metabolism);ko00260(Glycine, serine and threonine metabolism);ko00010(Glycolysis / Gluconeogenesis)
gene-C6H63_RS06850	142.615	185.035	100.195	0.541492	-0.884987	0.000143432	0.000895418	gi|999999010|ref|NZ_PUXG01000025.1|	40492	40941	+	449	C6H63_RS06850	-	-	3F6N4	-	-	WP_035154045.1 hypothetical protein [Limosilactobacillus reuteri] &gt;KEQ19965.1 hypothetical protein HF82_08140 [Limosilactobacillus reuteri]	-	-	-	-	-	-	-
gene-C6H63_RS02355	33.1077	48.127	18.0885	0.37585	-1.41177	0.000145871	0.000906914	gi|999999031|ref|NZ_PUXG01000016.1|	46464	47462	-	998	C6H63_RS02355	GO:0016730;GO:0016731;GO:0055114;GO:0003824;GO:0008152;GO:0008150;GO:0016491;GO:0003674;GO:0004324	K00384	3F3NQ	C	sp|B2G9D0|FENR_LACRJ Ferredoxin--NADP reductase OS=Lactobacillus reuteri (strain JCM 1112) OX=557433 GN=LAR_1546 PE=3 SV=1	WP_122480977.1 NAD(P)/FAD-dependent oxidoreductase [Limosilactobacillus reuteri] &gt;RMX27690.1 ferredoxin--NADP(+) reductase [Limosilactobacillus reuteri] &gt;TGB10863.1 NAD(P)/FAD-dependent oxidoreductase [Limosilactobacillus reuteri]	-	G4MY64|PHI:6674|MoTRX2|318829|Magnaporthe_oryzae|reduced_virulence	-	GO:0055114//obsolete oxidation-reduction process;GO:0008152//metabolic process;GO:0008150//biological_process;	-	GO:0016730//oxidoreductase activity, acting on iron-sulfur proteins as donors;GO:0016731//oxidoreductase activity, acting on iron-sulfur proteins as donors, NAD or NADP as acceptor;GO:0003824//catalytic activity;GO:0016491//oxidoreductase activity;GO:0003674//molecular_function;GO:0004324//ferredoxin-NADP+ reductase activity;	ko00450(Selenocompound metabolism)
gene-C6H63_RS03610	214.425	272.018	156.832	0.576551	-0.794481	0.000147306	0.000912096	gi|999999014|ref|NZ_PUXG01000019.1|	30453	30704	-	251	C6H63_RS03610	GO:0005623;GO:0005622;GO:0044424;GO:0005575;GO:0044464;GO:0005737	-	3F87S	S	sp|Q03QR3|Y1359_LEVBA UPF0291 protein LVIS_1359 OS=Levilactobacillus brevis (strain ATCC 367 / BCRC 12310 / CIP 105137 / JCM 1170 / LMG 11437 / NCIMB 947 / NCTC 947) OX=387344 GN=LVIS_1359 PE=3 SV=1	WP_003674333.1 MULTISPECIES: DUF896 domain-containing protein [Lactobacillaceae] &gt;MBB1095330.1 DUF896 domain-containing protein [Limosilactobacillus agrestis] &gt;MBD5090523.1 DUF896 domain-containing protein [Lactobacillus sp.] &gt;CUR39034.1 FIG00742757: hypothetical protein [Limosilactobacillus reuteri subsp. porcinus] &gt;GFI60728.1 hypothetical protein IMSAG044_01624 [Lactobacillaceae bac…	-	Q8DP67|PHI:3151|Spr1327|1313|Streptococcus_pneumoniae|lethal	-	-	GO:0005623//obsolete cell;GO:0005622//intracellular anatomical structure;GO:0044424//obsolete intracellular part;GO:0005575//cellular_component;GO:0044464//obsolete cell part;GO:0005737//cytoplasm;	-	-
gene-C6H63_RS09600	77.3064	51.5038	103.109	2.00197	1.00142	0.000151387	0.000931409	gi|999999029|ref|NZ_PUXG01000035.1|	238895	241060	-	2165	C6H63_RS09600	-	K12555	3F49Q	M	sp|A0A0H2ZMF9|PBP2A_STRP2 Penicillin-binding protein 2a OS=Streptococcus pneumoniae serotype 2 (strain D39 / NCTC 7466) OX=373153 GN=pbp2a PE=1 SV=1	WP_122481807.1 PBP1A family penicillin-binding protein [Limosilactobacillus reuteri] &gt;RMX26016.1 penicillin-binding protein [Limosilactobacillus reuteri] &gt;TGB12255.1 PBP1A family penicillin-binding protein [Limosilactobacillus reuteri]	-	-	-	-	-	-	ko01501(beta-Lactam resistance);ko00550(Peptidoglycan biosynthesis)
gene-C6H63_RS10610	60.7096	38.1083	83.3108	2.18616	1.1284	0.000151735	0.000931409	gi|999999009|ref|NZ_PUXG01000037.1|	168115	168966	-	851	cdaA	GO:0016021;GO:0009987;GO:0034654;GO:0044464;GO:1901564;GO:1901363;GO:0090407;GO:0009975;GO:0005886;GO:0009259;GO:0071704;GO:0097367;GO:0006807;GO:0016020;GO:0044459;GO:0034641;GO:0016849;GO:0005575;GO:1901265;GO:0017076;GO:0035639;GO:1901566;GO:1901576;GO:0019693;GO:0052652;GO:0032555;GO:0071944;GO:0006171;GO:0019438;GO:0016772;GO:0005887;GO:0046483;GO:1901293;GO:0006793;GO:0006139;GO:0044237;GO:…	K18672	3F4N3	S	sp|A0A0H3GM48|DACA_LISM4 Diadenylate cyclase OS=Listeria monocytogenes serotype 1/2a (strain 10403S) OX=393133 GN=dacA PE=3 SV=1	WP_003666462.1 diadenylate cyclase CdaA [Limosilactobacillus reuteri] &gt;ABQ82676.1 protein of unknown function DUF147 [Limosilactobacillus reuteri subsp. reuteri] &gt;EDX41952.1 protein of unknown function DUF147 [Limosilactobacillus reuteri subsp. rodentium] &gt;PEG80312.1 TIGR00159 family protein [Lactobacillus sp. UMNPBX18] &gt;PEG89141.1 TIGR00159 family protein [Lactobacillus sp. UMNPBX13]…	-	Q04JI6|PHI:4221|DacA|1313|Streptococcus_pneumoniae|lethal	-	GO:0009987//cellular process;GO:0034654//nucleobase-containing compound biosynthetic process;GO:1901564//organonitrogen compound metabolic process;GO:0090407//organophosphate biosynthetic process;GO:0009259//ribonucleotide metabolic process;GO:0071704//organic substance metabolic process;GO:0006807//nitrogen compound metabolic process;GO:0034641//cellular nitrogen compound metabolic process;GO:19…	GO:0016021//integral component of membrane;GO:0044464//obsolete cell part;GO:0005886//plasma membrane;GO:0016020//membrane;GO:0044459//obsolete plasma membrane part;GO:0005575//cellular_component;GO:0071944//cell periphery;GO:0005887//integral component of plasma membrane;GO:0005623//obsolete cell;GO:0031224//intrinsic component of membrane;GO:0044425//obsolete membrane part;GO:0031226//intrinsic…	GO:1901363//heterocyclic compound binding;GO:0009975//cyclase activity;GO:0097367//carbohydrate derivative binding;GO:0016849//phosphorus-oxygen lyase activity;GO:1901265//nucleoside phosphate binding;GO:0017076//purine nucleotide binding;GO:0035639//purine ribonucleoside triphosphate binding;GO:0032555//purine ribonucleotide binding;GO:0016772//transferase activity, transferring phosphorus-conta…	-
gene-C6H63_RS06585	350.369	285.307	415.431	1.45609	0.542096	0.000152267	0.000931409	gi|999999006|ref|NZ_PUXG01000024.1|	134191	134754	-	563	ssb	GO:1901360;GO:0006950;GO:0003674;GO:1901576;GO:0006725;GO:0006807;GO:0006310;GO:0034641;GO:0003697;GO:0090304;GO:0009059;GO:0097159;GO:0034645;GO:0044249;GO:0044238;GO:1901363;GO:0006281;GO:0003676;GO:0043170;GO:0006259;GO:0044237;GO:0071704;GO:0005488;GO:0006139;GO:0050896;GO:0051716;GO:0008150;GO:0008152;GO:0033554;GO:0009987;GO:0009058;GO:0006974;GO:0003677;GO:0006260;GO:0044260;GO:0046483	K03111	3F66N	L	sp|Q890K1|SSB_LACPL Single-stranded DNA-binding protein OS=Lactobacillus plantarum (strain ATCC BAA-793 / NCIMB 8826 / WCFS1) OX=220668 GN=ssb PE=3 SV=1	WP_122481440.1 single-stranded DNA-binding protein [Limosilactobacillus reuteri] &gt;RMX27111.1 single-stranded DNA-binding protein [Limosilactobacillus reuteri] &gt;TGB11432.1 single-stranded DNA-binding protein [Limosilactobacillus reuteri]	-	-	-	GO:1901360//organic cyclic compound metabolic process;GO:0006950//response to stress;GO:1901576//organic substance biosynthetic process;GO:0006725//cellular aromatic compound metabolic process;GO:0006807//nitrogen compound metabolic process;GO:0006310//DNA recombination;GO:0034641//cellular nitrogen compound metabolic process;GO:0090304//nucleic acid metabolic process;GO:0009059//macromolecule bi…	-	GO:0003674//molecular_function;GO:0003697//single-stranded DNA binding;GO:0097159//organic cyclic compound binding;GO:1901363//heterocyclic compound binding;GO:0003676//nucleic acid binding;GO:0005488//binding;GO:0003677//DNA binding;	ko03440(Homologous recombination);ko03430(Mismatch repair);ko03030(DNA replication)
gene-C6H63_RS09195	30.2056	44.1409	16.2703	0.368598	-1.43988	0.000164686	0.00100333	gi|999999029|ref|NZ_PUXG01000035.1|	161960	162667	-	707	C6H63_RS09195	-	K06997	3F8KS	S	sp|O66631|PLPHP_AQUAE Pyridoxal phosphate homeostasis protein OS=Aquifex aeolicus (strain VF5) OX=224324 GN=aq_274 PE=3 SV=1	WP_122481769.1 YggS family pyridoxal phosphate-dependent enzyme [Limosilactobacillus reuteri] &gt;RMX25938.1 YggS family pyridoxal phosphate-dependent enzyme [Limosilactobacillus reuteri] &gt;TGB12178.1 YggS family pyridoxal phosphate-dependent enzyme [Limosilactobacillus reuteri]	-	-	-	-	-	-	-
gene-C6H63_RS09325	165.755	126.797	204.712	1.61448	0.691073	0.000187077	0.00113518	gi|999999029|ref|NZ_PUXG01000035.1|	185393	185869	-	476	greA	GO:0019438;GO:0008152;GO:0010556;GO:0051252;GO:0050789;GO:0006354;GO:0009058;GO:0046483;GO:0003676;GO:0097659;GO:0043170;GO:0006351;GO:0032774;GO:0006139;GO:0044237;GO:0032784;GO:0034645;GO:0097159;GO:0070063;GO:0009889;GO:1901362;GO:0060255;GO:0003674;GO:0080090;GO:0010468;GO:1903506;GO:2001141;GO:0008150;GO:2000112;GO:0009987;GO:0031326;GO:0044260;GO:0003677;GO:0034654;GO:0010467;GO:0018130;GO:…	K03624	3F4ZF	K	sp|B2GD90|GREA_LACF3 Transcription elongation factor GreA OS=Lactobacillus fermentum (strain NBRC 3956 / LMG 18251) OX=334390 GN=greA PE=3 SV=1	WP_003664064.1 MULTISPECIES: transcription elongation factor GreA [Limosilactobacillus] &gt;MBB1110291.1 transcription elongation factor GreA [Limosilactobacillus balticus] &gt;CUR39322.1 Transcription elongation factor GreA [Limosilactobacillus reuteri subsp. porcinus] &gt;ABQ83471.1 transcription elongation factor GreA [Limosilactobacillus reuteri subsp. reuteri] &gt;AEI56440.1 transcription el…	-	Q8ZLJ2|PHI:7131|GreB|28901|Salmonella_enterica|loss_of_pathogenicity	-	GO:0019438//aromatic compound biosynthetic process;GO:0008152//metabolic process;GO:0010556//regulation of macromolecule biosynthetic process;GO:0051252//regulation of RNA metabolic process;GO:0050789//regulation of biological process;GO:0006354//DNA-templated transcription, elongation;GO:0009058//biosynthetic process;GO:0046483//heterocycle metabolic process;GO:0097659//nucleic acid-templated tr…	-	GO:0003676//nucleic acid binding;GO:0097159//organic cyclic compound binding;GO:0070063//RNA polymerase binding;GO:0003674//molecular_function;GO:0003677//DNA binding;GO:1901363//heterocyclic compound binding;GO:0005488//binding;GO:0005515//protein binding;GO:0019899//enzyme binding;	-
gene-C6H63_RS07940	828.356	948.603	708.11	0.746477	-0.421831	0.000194421	0.00117505	gi|999999011|ref|NZ_PUXG01000026.1|	7506	9710	+	2204	C6H63_RS07940	GO:0097367;GO:0005488;GO:0032555;GO:0005524;GO:0036094;GO:0046872;GO:0032553;GO:0003674;GO:0035639;GO:0043167;GO:1901363;GO:0030554;GO:0017076;GO:1901265;GO:0097159;GO:0008144;GO:0000166;GO:0032559;GO:0043168;GO:0043169	K03697	3F3K9	O	sp|Q9S5Z2|CLPE_LACLM ATP-dependent Clp protease ATP-binding subunit ClpE OS=Lactococcus lactis subsp. cremoris (strain MG1363) OX=416870 GN=clpE PE=1 SV=2	WP_122481582.1 ATP-dependent Clp protease ATP-binding subunit [Limosilactobacillus reuteri] &gt;RMX26594.1 ATP-dependent Clp protease ATP-binding subunit [Limosilactobacillus reuteri] &gt;TGB09421.1 ATP-dependent Clp protease ATP-binding subunit [Limosilactobacillus reuteri]	-	E0SMW9|PHI:8569|ClpA_(Dda3937_02363)|204038|Dickeya_dadantii|reduced_virulence	VFG049195 (clpB) protein disaggregation chaperone [T6SS-II (CVF861)] [Klebsiella pneumoniae subsp. pneumoniae MGH 78578]	-	-	GO:0097367//carbohydrate derivative binding;GO:0005488//binding;GO:0032555//purine ribonucleotide binding;GO:0005524//ATP binding;GO:0036094//small molecule binding;GO:0046872//metal ion binding;GO:0032553//ribonucleotide binding;GO:0003674//molecular_function;GO:0035639//purine ribonucleoside triphosphate binding;GO:0043167//ion binding;GO:1901363//heterocyclic compound binding;GO:0030554//adeny…	-
gene-C6H63_RS03575	481.289	401.283	561.295	1.39875	0.48414	0.000213624	0.00128577	gi|999999014|ref|NZ_PUXG01000019.1|	25421	26296	-	875	tsf	GO:0030246;GO:0003674;GO:0043603;GO:0043604;GO:0005623;GO:0043043;GO:0005737;GO:0001871;GO:0034645;GO:0097159;GO:0043170;GO:0003676;GO:0003746;GO:0006414;GO:0009986;GO:0044237;GO:0009058;GO:0008152;GO:0044267;GO:1901576;GO:1901566;GO:0008135;GO:2001065;GO:0009059;GO:0034641;GO:0006807;GO:0044271;GO:0030247;GO:0044238;GO:0005575;GO:0044249;GO:0006412;GO:0019538;GO:1901564;GO:1901363;GO:0003723;GO:…	K02357	3F459	J	sp|B2G6U2|EFTS_LACRJ Elongation factor Ts OS=Lactobacillus reuteri (strain JCM 1112) OX=557433 GN=tsf PE=3 SV=1	WP_122481103.1 translation elongation factor Ts [Limosilactobacillus reuteri] &gt;RMX27538.1 elongation factor Ts [Limosilactobacillus reuteri] &gt;TGB09535.1 elongation factor Ts [Limosilactobacillus reuteri]	-	-	-	GO:0043603//cellular amide metabolic process;GO:0043604//amide biosynthetic process;GO:0043043//peptide biosynthetic process;GO:0034645//cellular macromolecule biosynthetic process;GO:0043170//macromolecule metabolic process;GO:0006414//translational elongation;GO:0044237//cellular metabolic process;GO:0009058//biosynthetic process;GO:0008152//metabolic process;GO:0044267//cellular protein metabo…	GO:0005623//obsolete cell;GO:0005737//cytoplasm;GO:0009986//cell surface;GO:0005575//cellular_component;GO:0005622//intracellular anatomical structure;GO:0044464//obsolete cell part;GO:0044424//obsolete intracellular part;	GO:0030246//carbohydrate binding;GO:0003674//molecular_function;GO:0001871//obsolete pattern binding;GO:0097159//organic cyclic compound binding;GO:0003676//nucleic acid binding;GO:0003746//translation elongation factor activity;GO:0008135//translation factor activity, RNA binding;GO:2001065//mannan binding;GO:0030247//polysaccharide binding;GO:1901363//heterocyclic compound binding;GO:0003723//R…	-
gene-C6H63_RS05850	5.42079	10.0979	0.743672	0.0736462	-3.76325	0.000214437	0.00128577	gi|999999004|ref|NZ_PUXG01000020.1|	359855	361225	-	1370	C6H63_RS05850	-	-	3F3YQ	L	sp|P24125|V51K_BPL79 51.5 kDa protein OS=Lactococcus phage (isolate 7-9) OX=12375 PE=4 SV=1	WP_122481366.1 DEAD/DEAH box helicase [Limosilactobacillus reuteri] &gt;RMX27496.1 DEAD/DEAH box helicase [Limosilactobacillus reuteri] &gt;TGB09827.1 DEAD/DEAH box helicase [Limosilactobacillus reuteri]	-	-	-	-	-	-	-
gene-C6H63_RS10365	355.899	419.887	291.912	0.695215	-0.524469	0.000222612	0.00132954	gi|999999009|ref|NZ_PUXG01000037.1|	116630	118357	-	1727	ptsP	GO:0043167;GO:0044237;GO:0005488;GO:0006793;GO:0051179;GO:0009987;GO:0008965;GO:0043169;GO:0005622;GO:0008150;GO:0003824;GO:0008152;GO:0044424;GO:0006810;GO:0016772;GO:0044464;GO:0003674;GO:0046872;GO:0016301;GO:0016740;GO:0016310;GO:0071702;GO:0005623;GO:0006796;GO:0016775;GO:0005737;GO:0009401;GO:0051234;GO:0005575;GO:0008643	K08483	3F3MS	G	sp|O07126|PT1_LATSK Phosphoenolpyruvate-protein phosphotransferase OS=Latilactobacillus sakei OX=1599 GN=ptsI PE=3 SV=1	WP_122481882.1 phosphoenolpyruvate--protein phosphotransferase [Limosilactobacillus reuteri] &gt;RMX25305.1 phosphoenolpyruvate--protein phosphotransferase [Limosilactobacillus reuteri] &gt;TGB12790.1 phosphoenolpyruvate--protein phosphotransferase [Limosilactobacillus reuteri]	gb|AIA08936.1|ARO:3000444|rphA [Streptomyces sp. WAC4747]	D4HXP6|PHI:9312|PtsI|552|Erwinia_amylovora|reduced_virulence	-	GO:0044237//cellular metabolic process;GO:0006793//phosphorus metabolic process;GO:0051179//localization;GO:0009987//cellular process;GO:0008150//biological_process;GO:0008152//metabolic process;GO:0006810//transport;GO:0016310//phosphorylation;GO:0071702//organic substance transport;GO:0006796//phosphate-containing compound metabolic process;GO:0009401//phosphoenolpyruvate-dependent sugar phosph…	GO:0005622//intracellular anatomical structure;GO:0044424//obsolete intracellular part;GO:0044464//obsolete cell part;GO:0005623//obsolete cell;GO:0005737//cytoplasm;GO:0005575//cellular_component;	GO:0043167//ion binding;GO:0005488//binding;GO:0008965//phosphoenolpyruvate-protein phosphotransferase activity;GO:0043169//cation binding;GO:0003824//catalytic activity;GO:0016772//transferase activity, transferring phosphorus-containing groups;GO:0003674//molecular_function;GO:0046872//metal ion binding;GO:0016301//kinase activity;GO:0016740//transferase activity;GO:0016775//phosphotransferase …	ko02060(Phosphotransferase system (PTS))
gene-C6H63_RS10065	212.74	167.123	258.356	1.5459	0.628451	0.000232474	0.00138253	gi|999999009|ref|NZ_PUXG01000037.1|	50234	51091	-	857	mreC	GO:0071944;GO:0050794;GO:0003674;GO:0005515;GO:0065008;GO:0044085;GO:0042546;GO:0005575;GO:0071840;GO:0051128;GO:0050793;GO:0008360;GO:0005623;GO:0016020;GO:0009273;GO:0005488;GO:0065007;GO:0071554;GO:0005886;GO:0030428;GO:0022604;GO:0043621;GO:0022603;GO:0044464;GO:0050789;GO:0009987;GO:0008150	K03570	3F3MC	M	sp|Q8Y6Y4|MREC_LISMO Cell shape-determining protein MreC OS=Listeria monocytogenes serovar 1/2a (strain ATCC BAA-679 / EGD-e) OX=169963 GN=mreC PE=1 SV=1	WP_003667606.1 MULTISPECIES: rod shape-determining protein MreC [Limosilactobacillus] &gt;MBB1109122.1 rod shape-determining protein MreC [Limosilactobacillus balticus] &gt;ABQ82781.1 rod shape-determining protein MreC [Limosilactobacillus reuteri subsp. reuteri] &gt;AKP00753.1 rod shape-determining protein MreC [Limosilactobacillus reuteri] &gt;AXX73810.1 rod shape-determining protein MreC [Limo…	-	-	-	GO:0050794//regulation of cellular process;GO:0065008//regulation of biological quality;GO:0044085//cellular component biogenesis;GO:0042546//cell wall biogenesis;GO:0071840//cellular component organization or biogenesis;GO:0051128//regulation of cellular component organization;GO:0050793//regulation of developmental process;GO:0008360//regulation of cell shape;GO:0009273//peptidoglycan-based cel…	GO:0071944//cell periphery;GO:0005575//cellular_component;GO:0005623//obsolete cell;GO:0016020//membrane;GO:0005886//plasma membrane;GO:0030428//cell septum;GO:0044464//obsolete cell part;	GO:0003674//molecular_function;GO:0005515//protein binding;GO:0005488//binding;GO:0043621//protein self-association;	-
gene-C6H63_RS06615	77.7785	52.4956	103.061	1.96324	0.973233	0.000233308	0.00138253	gi|999999006|ref|NZ_PUXG01000024.1|	141384	142526	-	1142	dnaN	GO:0003676;GO:0043170;GO:0006259;GO:0016779;GO:0006139;GO:0044237;GO:0008152;GO:0003887;GO:0019438;GO:0009058;GO:0016772;GO:0006260;GO:0046483;GO:0016787;GO:1901362;GO:0009360;GO:0003674;GO:0090305;GO:1902494;GO:0071897;GO:0016740;GO:0005737;GO:0005623;GO:1990234;GO:0034645;GO:0097159;GO:0042575;GO:0004518;GO:1901363;GO:0005488;GO:0071704;GO:0003824;GO:0008150;GO:0016788;GO:0005622;GO:0061695;GO:…	K02338	3F3ZQ	L	sp|P05649|DPO3B_BACSU Beta sliding clamp OS=Bacillus subtilis (strain 168) OX=224308 GN=dnaN PE=1 SV=1	WP_122481442.1 DNA polymerase III subunit beta [Limosilactobacillus reuteri] &gt;MRH09641.1 DNA polymerase III subunit beta [Limosilactobacillus reuteri] &gt;MRH72052.1 DNA polymerase III subunit beta [Limosilactobacillus reuteri] &gt;MRH79955.1 DNA polymerase III subunit beta [Limosilactobacillus reuteri] &gt;RMX27116.1 DNA polymerase III subunit beta [Limosilactobacillus reuteri] &gt;TGB11427.1…	-	-	-	GO:0043170//macromolecule metabolic process;GO:0006259//DNA metabolic process;GO:0006139//nucleobase-containing compound metabolic process;GO:0044237//cellular metabolic process;GO:0008152//metabolic process;GO:0019438//aromatic compound biosynthetic process;GO:0009058//biosynthetic process;GO:0006260//DNA replication;GO:0046483//heterocycle metabolic process;GO:1901362//organic cyclic compound b…	GO:0009360//DNA polymerase III complex;GO:1902494//catalytic complex;GO:0005737//cytoplasm;GO:0005623//obsolete cell;GO:1990234//transferase complex;GO:0042575//DNA polymerase complex;GO:0005622//intracellular anatomical structure;GO:0061695//transferase complex, transferring phosphorus-containing groups;GO:0032991//protein-containing complex;GO:0044464//obsolete cell part;GO:0044424//obsolete in…	GO:0003676//nucleic acid binding;GO:0016779//nucleotidyltransferase activity;GO:0003887//DNA-directed DNA polymerase activity;GO:0016772//transferase activity, transferring phosphorus-containing groups;GO:0016787//hydrolase activity;GO:0003674//molecular_function;GO:0016740//transferase activity;GO:0097159//organic cyclic compound binding;GO:0004518//nuclease activity;GO:1901363//heterocyclic com…	ko03440(Homologous recombination);ko03430(Mismatch repair);ko03030(DNA replication)
gene-C6H63_RS06725	33.1275	17.4795	48.7756	2.79045	1.4805	0.000253196	0.00149455	gi|999999010|ref|NZ_PUXG01000025.1|	8347	9468	-	1121	glf	-	K01854	3F52G	M	sp|P37747|GLF_ECOLI UDP-galactopyranose mutase OS=Escherichia coli (strain K12) OX=83333 GN=glf PE=1 SV=1	WP_122481458.1 UDP-galactopyranose mutase [Limosilactobacillus reuteri] &gt;RMX26744.1 UDP-galactopyranose mutase [Limosilactobacillus reuteri] &gt;TGB10475.1 UDP-galactopyranose mutase [Limosilactobacillus reuteri]	-	-	VFG049062(gb|YP_002920345.1) (glf) UDP-galactopyranose mutase [LPS (VF0561)] [Klebsiella pneumoniae subsp. pneumoniae NTUH-K2044]	-	-	-	ko00541(O-Antigen nucleotide sugar biosynthesis);ko00520(Amino sugar and nucleotide sugar metabolism);ko00052(Galactose metabolism)
gene-C6H63_RS10550	118.61	87.65	149.57	1.70644	0.770992	0.0002542	0.00149466	gi|999999009|ref|NZ_PUXG01000037.1|	155272	156132	-	860	C6H63_RS10550	GO:0044425;GO:0005215;GO:0071944;GO:0031224;GO:0005886;GO:0034219;GO:0003674;GO:0055085;GO:0051234;GO:0006810;GO:0005575;GO:0015144;GO:0022857;GO:0008643;GO:0044464;GO:0016020;GO:0008150;GO:0071702;GO:0051179;GO:0016021;GO:0005623	K05340	3F4K2	U	sp|Q9ZF37|YSUP_LACHE Putative sugar uptake protein OS=Lactobacillus helveticus OX=1587 PE=3 SV=1	WP_122481907.1 sugar transporter [Limosilactobacillus reuteri] &gt;RMX25339.1 sugar transporter [Limosilactobacillus reuteri] &gt;TGB12756.1 sugar transporter [Limosilactobacillus reuteri]	-	P60943|PHI:6311|GlcU|1280|Staphylococcus_aureus|reduced_virulence__unaffected_pathogenicity	-	GO:0034219//carbohydrate transmembrane transport;GO:0055085//transmembrane transport;GO:0051234//establishment of localization;GO:0006810//transport;GO:0008643//carbohydrate transport;GO:0008150//biological_process;GO:0071702//organic substance transport;GO:0051179//localization;	GO:0044425//obsolete membrane part;GO:0071944//cell periphery;GO:0031224//intrinsic component of membrane;GO:0005886//plasma membrane;GO:0005575//cellular_component;GO:0044464//obsolete cell part;GO:0016020//membrane;GO:0016021//integral component of membrane;GO:0005623//obsolete cell;	GO:0005215//transporter activity;GO:0003674//molecular_function;GO:0015144//carbohydrate transmembrane transporter activity;GO:0022857//transmembrane transporter activity;	-
gene-C6H63_RS09315	109.77	79.9147	139.625	1.74717	0.805021	0.000256762	0.00150389	gi|999999029|ref|NZ_PUXG01000035.1|	182172	184787	+	2615	C6H63_RS09315	-	-	3F49G	S	sp|O31582|YFHO_BACSU Uncharacterized protein YfhO OS=Bacillus subtilis (strain 168) OX=224308 GN=yfhO PE=4 SV=2	WP_122481779.1 YfhO family protein [Limosilactobacillus reuteri] &gt;RMX25961.1 hypothetical protein C6H63_09325 [Limosilactobacillus reuteri] &gt;TGB12201.1 hypothetical protein E5F87_02285 [Limosilactobacillus reuteri]	-	-	-	-	-	-	-
gene-C6H63_RS03605	54.3624	75.0314	33.6934	0.449057	-1.15503	0.000261381	0.00152506	gi|999999014|ref|NZ_PUXG01000019.1|	30152	30379	-	227	C6H63_RS03605	GO:0005623;GO:0005886;GO:0016021;GO:0016020;GO:0031224;GO:0071944;GO:0044425;GO:0005575;GO:0044464	K09976	3F809	S	sp|Q03FU1|Y872_PEDPA UPF0154 protein PEPE_0872 OS=Pediococcus pentosaceus (strain ATCC 25745 / CCUG 21536 / LMG 10740 / 183-1w) OX=278197 GN=PEPE_0872 PE=3 SV=1	WP_003666855.1 MULTISPECIES: YneF family protein [Lactobacillaceae] &gt;MBB1069257.1 YneF family protein [Limosilactobacillus albertensis] &gt;MBB1095331.1 YneF family protein [Limosilactobacillus agrestis] &gt;MBB1097253.1 YneF family protein [Limosilactobacillus rudii] &gt;MBB1110373.1 YneF family protein [Limosilactobacillus balticus] &gt;MBD5090522.1 YneF family protein [Lactobacillus sp.] &g…	-	-	-	-	GO:0005623//obsolete cell;GO:0005886//plasma membrane;GO:0016021//integral component of membrane;GO:0016020//membrane;GO:0031224//intrinsic component of membrane;GO:0071944//cell periphery;GO:0044425//obsolete membrane part;GO:0005575//cellular_component;GO:0044464//obsolete cell part;	-	-
gene-C6H63_RS07565	214	169.015	258.986	1.53233	0.615727	0.000274337	0.00159452	gi|999999010|ref|NZ_PUXG01000025.1|	166476	167870	-	1394	C6H63_RS07565	-	K00244	3F3KJ	C	sp|B5XRB0|FRD_KLEP3 NADH:fumarate oxidoreductase OS=Klebsiella pneumoniae (strain 342) OX=507522 GN=KPK_2907 PE=1 SV=1	WP_122481538.1 flavocytochrome c [Limosilactobacillus reuteri] &gt;RMX26896.1 flavocytochrome c [Limosilactobacillus reuteri] &gt;TGB11137.1 flavocytochrome c [Limosilactobacillus reuteri]	-	P0AC41|PHI:7964|SdhA|562|Escherichia_coli|reduced_virulence	-	-	-	-	ko02020(Two-component system);ko00650(Butanoate metabolism);ko00620(Pyruvate metabolism);ko00190(Oxidative phosphorylation);ko00020(Citrate cycle (TCA cycle))
gene-C6H63_RS08980	141.716	179.365	104.067	0.580198	-0.785382	0.000281436	0.00162953	gi|999999029|ref|NZ_PUXG01000035.1|	119998	120825	-	827	C6H63_RS08980	GO:0003674;GO:0090305;GO:0006950;GO:0003906;GO:0016787;GO:0005623;GO:0005737;GO:0004518;GO:0008853;GO:0097159;GO:0043170;GO:0006281;GO:0003676;GO:0051716;GO:0044237;GO:0006139;GO:0006259;GO:0008311;GO:0008152;GO:0046483;GO:0016895;GO:0004536;GO:0006284;GO:0046872;GO:1901360;GO:0016796;GO:0006725;GO:0008296;GO:0034641;GO:0090304;GO:0006807;GO:0008408;GO:0044238;GO:0005575;GO:0004529;GO:0043167;GO:…	K01142	3F4GK	L	sp|P0A2X3|EXOA_STRPN Exodeoxyribonuclease OS=Streptococcus pneumoniae serotype 4 (strain ATCC BAA-334 / TIGR4) OX=170187 GN=exoA PE=3 SV=1	WP_122481750.1 exodeoxyribonuclease III [Limosilactobacillus reuteri] &gt;RMX25895.1 exodeoxyribonuclease III [Limosilactobacillus reuteri] &gt;TGB12136.1 exodeoxyribonuclease III [Limosilactobacillus reuteri]	-	-	-	GO:0090305//nucleic acid phosphodiester bond hydrolysis;GO:0006950//response to stress;GO:0043170//macromolecule metabolic process;GO:0006281//DNA repair;GO:0051716//cellular response to stimulus;GO:0044237//cellular metabolic process;GO:0006139//nucleobase-containing compound metabolic process;GO:0006259//DNA metabolic process;GO:0008152//metabolic process;GO:0046483//heterocycle metabolic proce…	GO:0005623//obsolete cell;GO:0005737//cytoplasm;GO:0005575//cellular_component;GO:0005622//intracellular anatomical structure;GO:0044464//obsolete cell part;GO:0044424//obsolete intracellular part;	GO:0003674//molecular_function;GO:0003906//DNA-(apurinic or apyrimidinic site) endonuclease activity;GO:0016787//hydrolase activity;GO:0004518//nuclease activity;GO:0008853//exodeoxyribonuclease III activity;GO:0097159//organic cyclic compound binding;GO:0003676//nucleic acid binding;GO:0008311//double-stranded DNA 3'-5' exodeoxyribonuclease activity;GO:0016895//exodeoxyribonuclease activity, pro…	ko03410(Base excision repair)
gene-C6H63_RS09210	46.1624	27.849	64.4758	2.3152	1.21113	0.00029062	0.00167631	gi|999999029|ref|NZ_PUXG01000035.1|	163438	163746	-	308	rplU	GO:0044271;GO:0044238;GO:0005575;GO:0044249;GO:0006412;GO:0009059;GO:0034641;GO:0006807;GO:1901576;GO:1901566;GO:1990904;GO:0043228;GO:0010467;GO:0044464;GO:0032991;GO:0044260;GO:0044424;GO:0006518;GO:0009987;GO:0008150;GO:0005622;GO:0003723;GO:0071704;GO:0005488;GO:0043226;GO:0019538;GO:0019843;GO:1901363;GO:1901564;GO:0034645;GO:0097159;GO:0043604;GO:0005623;GO:0043043;GO:0005198;GO:0005737;GO:…	K02888	3F6WT	J	sp|B2G858|RL21_LACRJ 50S ribosomal protein L21 OS=Lactobacillus reuteri (strain JCM 1112) OX=557433 GN=rplU PE=3 SV=1	WP_003664009.1 MULTISPECIES: 50S ribosomal protein L21 [Lactobacillaceae] &gt;A5VKS5.1 RecName: Full=50S ribosomal protein L21 [Limosilactobacillus reuteri subsp. reuteri] &gt;B2G858.1 RecName: Full=50S ribosomal protein L21 [Lactobacillus reuteri JCM 1112] &gt;MBB1094951.1 50S ribosomal protein L21 [Limosilactobacillus agrestis] &gt;MBB1110950.1 50S ribosomal protein L21 [Limosilactobacillus bal…	-	-	-	GO:0044271//cellular nitrogen compound biosynthetic process;GO:0044238//primary metabolic process;GO:0044249//cellular biosynthetic process;GO:0006412//translation;GO:0009059//macromolecule biosynthetic process;GO:0034641//cellular nitrogen compound metabolic process;GO:0006807//nitrogen compound metabolic process;GO:1901576//organic substance biosynthetic process;GO:1901566//organonitrogen compo…	GO:0005575//cellular_component;GO:1990904//ribonucleoprotein complex;GO:0043228//non-membrane-bounded organelle;GO:0044464//obsolete cell part;GO:0032991//protein-containing complex;GO:0044424//obsolete intracellular part;GO:0005622//intracellular anatomical structure;GO:0043226//organelle;GO:0005623//obsolete cell;GO:0005737//cytoplasm;GO:0044444//obsolete cytoplasmic part;GO:0005840//ribosome;G…	GO:0003723//RNA binding;GO:0005488//binding;GO:0019843//rRNA binding;GO:1901363//heterocyclic compound binding;GO:0097159//organic cyclic compound binding;GO:0005198//structural molecule activity;GO:0003674//molecular_function;GO:0003735//structural constituent of ribosome;GO:0003676//nucleic acid binding;	ko03010(Ribosome)
gene-C6H63_RS03080	20.3073	31.1528	9.46184	0.303723	-1.71917	0.000307413	0.00176646	gi|999999031|ref|NZ_PUXG01000016.1|	184061	184381	-	320	C6H63_RS03080	-	-	3F79R	-	-	WP_003665009.1 hypothetical protein [Limosilactobacillus reuteri] &gt;AGN98444.1 hypothetical protein LRI_0235 [Lactobacillus reuteri I5007] &gt;AMY14251.1 hypothetical protein ADV92_06855 [Limosilactobacillus reuteri] &gt;EDX43182.1 conserved hypothetical protein [Limosilactobacillus reuteri subsp. rodentium] &gt;KEK14054.1 hypothetical protein HQ33_00765 [Limosilactobacillus reuteri] &gt;KEK150…	-	-	-	-	-	-	-
gene-C6H63_RS02095	350.95	411.299	290.6	0.706541	-0.501155	0.000316787	0.00181256	gi|999999021|ref|NZ_PUXG01000006.1|	158506	160032	+	1526	lysS	GO:0003676;GO:0043170;GO:0036094;GO:0006139;GO:0044237;GO:0006418;GO:0006399;GO:0019752;GO:0008152;GO:0009058;GO:0044267;GO:0046483;GO:0043039;GO:0032553;GO:0034660;GO:0003674;GO:0005524;GO:0043603;GO:0140098;GO:0006430;GO:0005737;GO:0043168;GO:0016875;GO:0005623;GO:0043043;GO:0043604;GO:0000166;GO:0034645;GO:0097159;GO:0004812;GO:1901363;GO:0043038;GO:1901564;GO:0044281;GO:0043167;GO:0140101;GO:…	K04567	3F439	J	sp|Q88Z28|SYK_LACPL Lysine--tRNA ligase OS=Lactobacillus plantarum (strain ATCC BAA-793 / NCIMB 8826 / WCFS1) OX=220668 GN=lysS PE=3 SV=1	WP_122480947.1 lysine--tRNA ligase [Limosilactobacillus reuteri] &gt;RMX28006.1 lysine--tRNA ligase [Limosilactobacillus reuteri] &gt;TGB10123.1 lysine--tRNA ligase [Limosilactobacillus reuteri]	-	I1RBF6|PHI:1565|GzOB005|5518|Fusarium_graminearum|unaffected_pathogenicity	-	GO:0043170//macromolecule metabolic process;GO:0006139//nucleobase-containing compound metabolic process;GO:0044237//cellular metabolic process;GO:0006418//tRNA aminoacylation for protein translation;GO:0006399//tRNA metabolic process;GO:0019752//carboxylic acid metabolic process;GO:0008152//metabolic process;GO:0009058//biosynthetic process;GO:0044267//cellular protein metabolic process;GO:00464…	GO:0005737//cytoplasm;GO:0005623//obsolete cell;GO:0005622//intracellular anatomical structure;GO:0044424//obsolete intracellular part;GO:0044464//obsolete cell part;GO:0005575//cellular_component;	GO:0003676//nucleic acid binding;GO:0036094//small molecule binding;GO:0032553//ribonucleotide binding;GO:0003674//molecular_function;GO:0005524//ATP binding;GO:0140098//catalytic activity, acting on RNA;GO:0043168//anion binding;GO:0016875//ligase activity, forming carbon-oxygen bonds;GO:0000166//nucleotide binding;GO:0097159//organic cyclic compound binding;GO:0004812//aminoacyl-tRNA ligase act…	ko00970(Aminoacyl-tRNA biosynthesis)
gene-C6H63_RS10355	42.9472	25.54	60.3544	2.36313	1.2407	0.000318058	0.00181256	gi|999999009|ref|NZ_PUXG01000037.1|	114643	115416	-	773	C6H63_RS10355	-	-	3F3S6	S	-	WP_122481880.1 YibE/F family protein [Limosilactobacillus reuteri] &gt;PWT49236.1 hypothetical protein DKZ23_01100 [Limosilactobacillus reuteri] &gt;PWT54053.1 hypothetical protein DKZ33_01100 [Limosilactobacillus reuteri] &gt;PWT64550.1 hypothetical protein DKZ32_01100 [Limosilactobacillus reuteri] &gt;RMX25303.1 hypothetical protein C6H63_10365 [Limosilactobacillus reuteri] &gt;TGB12792.1 YibE/…	-	-	-	-	-	-	-
gene-C6H63_RS07275	43.5849	25.6697	61.5001	2.39583	1.26052	0.000319021	0.00181256	gi|999999010|ref|NZ_PUXG01000025.1|	107938	108357	-	419	rpsL	GO:0046677;GO:0009058;GO:0003735;GO:0005840;GO:0008152;GO:0044267;GO:0042221;GO:0043170;GO:0043232;GO:0043229;GO:0003676;GO:0044237;GO:0044446;GO:0043604;GO:0043043;GO:0005623;GO:0005198;GO:0005737;GO:0034645;GO:0097159;GO:0015935;GO:0003674;GO:0044422;GO:0044391;GO:0044444;GO:0043603;GO:0009987;GO:0008150;GO:0005622;GO:0010467;GO:0044424;GO:0044260;GO:0006518;GO:0044464;GO:0032991;GO:0019843;GO:…	K02950	3F64B	J	sp|B2G8Y2|RS12_LACRJ 30S ribosomal protein S12 OS=Lactobacillus reuteri (strain JCM 1112) OX=557433 GN=rpsL PE=3 SV=1	WP_003664576.1 MULTISPECIES: 30S ribosomal protein S12 [Lactobacillaceae] &gt;MBB1068991.1 30S ribosomal protein S12 [Limosilactobacillus albertensis] &gt;MBB1097847.1 30S ribosomal protein S12 [Limosilactobacillus rudii] &gt;MBB1109700.1 30S ribosomal protein S12 [Limosilactobacillus balticus] &gt;CUR38796.1 SSU ribosomal protein S12p (S23e) [Limosilactobacillus reuteri subsp. porcinus] &gt;AEI5…	-	I1RZ39|PHI:1599|GzOB039|5518|Fusarium_graminearum|unaffected_pathogenicity	-	GO:0046677//response to antibiotic;GO:0009058//biosynthetic process;GO:0008152//metabolic process;GO:0044267//cellular protein metabolic process;GO:0042221//response to chemical;GO:0043170//macromolecule metabolic process;GO:0044237//cellular metabolic process;GO:0043604//amide biosynthetic process;GO:0043043//peptide biosynthetic process;GO:0034645//cellular macromolecule biosynthetic process;GO…	GO:0005840//ribosome;GO:0043232//intracellular non-membrane-bounded organelle;GO:0043229//intracellular organelle;GO:0044446//obsolete intracellular organelle part;GO:0005623//obsolete cell;GO:0005737//cytoplasm;GO:0015935//small ribosomal subunit;GO:0044422//obsolete organelle part;GO:0044391//ribosomal subunit;GO:0044444//obsolete cytoplasmic part;GO:0005622//intracellular anatomical structure;…	GO:0003735//structural constituent of ribosome;GO:0003676//nucleic acid binding;GO:0005198//structural molecule activity;GO:0097159//organic cyclic compound binding;GO:0003674//molecular_function;GO:0019843//rRNA binding;GO:1901363//heterocyclic compound binding;GO:0005488//binding;GO:0003723//RNA binding;GO:0000049//tRNA binding;	ko03010(Ribosome)
gene-C6H63_RS05845	10.7204	19.7316	1.70929	0.0866269	-3.52904	0.000354872	0.00200873	gi|999999004|ref|NZ_PUXG01000020.1|	359080	359844	-	764	C6H63_RS05845	-	-	3F5K8	L	-	WP_003664306.1 AAA family ATPase [Limosilactobacillus reuteri] &gt;EDX42712.1 hypothetical protein Lreu23DRAFT_4228 [Limosilactobacillus reuteri subsp. rodentium] &gt;RMX27495.1 NTP-binding protein [Limosilactobacillus reuteri] &gt;TGB09828.1 NTP-binding protein [Limosilactobacillus reuteri]	-	-	-	-	-	-	-
gene-C6H63_RS04275	2540.51	2937.88	2143.14	0.729485	-0.45505	0.000357979	0.00201879	gi|999999004|ref|NZ_PUXG01000020.1|	51296	51649	-	353	C6H63_RS04275	-	-	3F86C	-	-	WP_035151090.1 hypothetical protein [Limosilactobacillus reuteri] &gt;KEK14529.1 hypothetical protein LR3_01520 [Limosilactobacillus reuteri] &gt;KEK16916.1 hypothetical protein HQ33_03765 [Limosilactobacillus reuteri] &gt;KEQ21449.1 hypothetical protein HF82_09460 [Limosilactobacillus reuteri] &gt;KGE72635.1 hypothetical protein HN00_07605 [Limosilactobacillus reuteri] &gt;MRG89071.1 hypothetica…	-	-	-	-	-	-	-
gene-C6H63_RS04000	98.9434	128.001	69.8855	0.545975	-0.873093	0.000372013	0.00209016	gi|999999004|ref|NZ_PUXG01000020.1|	8763	9572	-	809	thiM	GO:0032555;GO:0006725;GO:0035639;GO:0072527;GO:0009228;GO:0051186;GO:0046872;GO:1901576;GO:1901360;GO:1901566;GO:0044249;GO:0008972;GO:0044271;GO:0017076;GO:1901265;GO:0016773;GO:0042364;GO:0006807;GO:0034641;GO:0051188;GO:0042357;GO:0017144;GO:0097367;GO:0005488;GO:0071704;GO:0044281;GO:0043167;GO:0090407;GO:0044283;GO:1901564;GO:1901363;GO:0006772;GO:0016776;GO:0006767;GO:0008144;GO:0030554;GO:…	K00878	3F43J	H	sp|B2G7Q2|THIM_LACRJ Hydroxyethylthiazole kinase OS=Lactobacillus reuteri (strain JCM 1112) OX=557433 GN=thiM PE=3 SV=1	WP_122481153.1 hydroxyethylthiazole kinase [Limosilactobacillus reuteri] &gt;RMX27152.1 hydroxyethylthiazole kinase [Limosilactobacillus reuteri] &gt;TGB12570.1 hydroxyethylthiazole kinase [Limosilactobacillus reuteri]	-	-	-	GO:0006725//cellular aromatic compound metabolic process;GO:0072527//pyrimidine-containing compound metabolic process;GO:0009228//thiamine biosynthetic process;GO:0051186//obsolete cofactor metabolic process;GO:1901576//organic substance biosynthetic process;GO:1901360//organic cyclic compound metabolic process;GO:1901566//organonitrogen compound biosynthetic process;GO:0044249//cellular biosynth…	-	GO:0032555//purine ribonucleotide binding;GO:0035639//purine ribonucleoside triphosphate binding;GO:0046872//metal ion binding;GO:0008972//phosphomethylpyrimidine kinase activity;GO:0017076//purine nucleotide binding;GO:1901265//nucleoside phosphate binding;GO:0016773//phosphotransferase activity, alcohol group as acceptor;GO:0097367//carbohydrate derivative binding;GO:0005488//binding;GO:0043167…	ko00730(Thiamine metabolism)
gene-C6H63_RS08975	218.061	261.807	174.314	0.665812	-0.586813	0.000393141	0.00220072	gi|999999029|ref|NZ_PUXG01000035.1|	119467	119946	+	479	C6H63_RS08975	-	-	3F7R6	-	-	WP_122481749.1 hypothetical protein [Limosilactobacillus reuteri] &gt;MRH72635.1 hypothetical protein [Limosilactobacillus reuteri] &gt;MRH80589.1 hypothetical protein [Limosilactobacillus reuteri] &gt;RMX25894.1 hypothetical protein C6H63_08985 [Limosilactobacillus reuteri] &gt;TGB12135.1 hypothetical protein E5F87_01945 [Limosilactobacillus reuteri]	-	-	-	-	-	-	-
gene-C6H63_RS07420	63.8783	42.1573	85.5994	2.03048	1.02182	0.000402243	0.00224339	gi|999999010|ref|NZ_PUXG01000025.1|	138429	139103	-	674	C6H63_RS07420	-	-	3F4DD	I	-	WP_019252701.1 phosphatase PAP2 family protein [Limosilactobacillus reuteri] &gt;ANU51805.1 phosphatase PAP2 family protein [Limosilactobacillus reuteri] &gt;AXX74729.1 phosphatase PAP2 family protein [Limosilactobacillus reuteri] &gt;MRH08157.1 phosphatase PAP2 family protein [Limosilactobacillus reuteri] &gt;NDO57609.1 phosphatase PAP2 family protein [Limosilactobacillus reuteri] &gt;NMV53701.1…	-	Q82Z33|PHI:2997|EF3245|1351|Enterococcus_faecalis|unaffected_pathogenicity	-	-	-	-	-
gene-C6H63_RS03880	297.9	350.579	245.221	0.699476	-0.515653	0.000409547	0.00226899	gi|999999014|ref|NZ_PUXG01000019.1|	80358	81791	-	1433	C6H63_RS03880	-	-	3F50V	M	sp|P13692|P54_ENTFC Protein P54 OS=Enterococcus faecium OX=1352 PE=3 SV=2	WP_122481133.1 C40 family peptidase [Limosilactobacillus reuteri] &gt;RMX27598.1 peptidase P60 [Limosilactobacillus reuteri] &gt;TGB10731.1 peptidoglycan endopeptidase [Limosilactobacillus reuteri]	-	B3VBK9|PHI:5495__PHI:5543__PHI:5576|Ecp6|5499__5507|Passalora_fulva__Fusarium_oxysporum|effector_(plant_avirulence_determinant)	VFG019354(gi:226223211) (iap/cwhA) P60 extracellular protein, invasion associated protein Iap [Cell wall hydrolase (CVF234)] [Listeria monocytogenes serotype 4b str. CLIP 80459]	-	-	-	-
gene-C6H63_RS01615	215.596	258.895	172.298	0.665513	-0.587462	0.000409824	0.00226899	gi|999999021|ref|NZ_PUXG01000006.1|	45704	47512	-	1808	C6H63_RS01615	-	-	3F4JI	P	sp|O31688|ZOSA_BACSU Zinc-transporting ATPase OS=Bacillus subtilis (strain 168) OX=224308 GN=zosA PE=1 SV=1	WP_122480894.1 cadmium-translocating P-type ATPase [Limosilactobacillus reuteri] &gt;RMX27912.1 cadmium-translocating P-type ATPase [Limosilactobacillus reuteri] &gt;TGB10977.1 cadmium-translocating P-type ATPase [Limosilactobacillus reuteri]	-	I1RW14|PHI:10615|FgCrpA_(FGRAMPH1_01G10037)|5518|Fusarium_graminearum|reduced_virulence	VFG031399(gi:340625981) (ctpV) putative metal cation transporter P-type ATPase CTPV [Copper exporter (CVF658)] [Mycobacterium canettii CIPT 140010059]	-	-	-	-
gene-C6H63_RS03390	71.816	48.8884	94.7437	1.93796	0.954539	0.00045341	0.00250117	gi|999999002|ref|NZ_PUXG01000018.1|	24915	26285	-	1370	murD	GO:0071555;GO:0016053;GO:0008152;GO:0019752;GO:1901137;GO:0004326;GO:0009058;GO:0050789;GO:0036094;GO:0006760;GO:0034645;GO:0097159;GO:1901135;GO:0042546;GO:0044085;GO:0065008;GO:0008360;GO:0043604;GO:0000166;GO:0071840;GO:0043603;GO:0070589;GO:0005524;GO:1901362;GO:0042558;GO:0003674;GO:0044260;GO:0044424;GO:0008144;GO:0030554;GO:0018130;GO:0003824;GO:0006732;GO:0008150;GO:0005622;GO:0046901;GO:…	K01925	3F49W	M	sp|B2G6K4|MURD_LACRJ UDP-N-acetylmuramoylalanine--D-glutamate ligase OS=Lactobacillus reuteri (strain JCM 1112) OX=557433 GN=murD PE=3 SV=1	WP_003668324.1 UDP-N-acetylmuramoyl-L-alanine--D-glutamate ligase [Limosilactobacillus reuteri] &gt;A5VJ32.1 RecName: Full=UDP-N-acetylmuramoylalanine--D-glutamate ligase; AltName: Full=D-glutamic acid-adding enzyme; AltName: Full=UDP-N-acetylmuramoyl-L-alanyl-D-glutamate synthetase [Limosilactobacillus reuteri subsp. reuteri] &gt;B2G6K4.1 RecName: Full=UDP-N-acetylmuramoylalanine--D-glutamate li…	-	Q9HVZ7|PHI:7632|MurF|287|Pseudomonas_aeruginosa|unaffected_pathogenicity__loss_of_pathogenicity	-	GO:0071555//cell wall organization;GO:0016053//organic acid biosynthetic process;GO:0008152//metabolic process;GO:0019752//carboxylic acid metabolic process;GO:1901137//carbohydrate derivative biosynthetic process;GO:0009058//biosynthetic process;GO:0050789//regulation of biological process;GO:0006760//folic acid-containing compound metabolic process;GO:0034645//cellular macromolecule biosyntheti…	GO:0044424//obsolete intracellular part;GO:0005622//intracellular anatomical structure;GO:0005737//cytoplasm;GO:0005623//obsolete cell;GO:0044464//obsolete cell part;GO:0005575//cellular_component;	GO:0004326//tetrahydrofolylpolyglutamate synthase activity;GO:0036094//small molecule binding;GO:0097159//organic cyclic compound binding;GO:0000166//nucleotide binding;GO:0005524//ATP binding;GO:0003674//molecular_function;GO:0008144//obsolete drug binding;GO:0030554//adenyl nucleotide binding;GO:0003824//catalytic activity;GO:0032559//adenyl ribonucleotide binding;GO:0005488//binding;GO:0043167…	ko00550(Peptidoglycan biosynthesis);ko00470(D-Amino acid metabolism)
gene-C6H63_RS03110	44.8297	61.5698	28.0896	0.456224	-1.13219	0.00046431	0.00255202	gi|999999031|ref|NZ_PUXG01000016.1|	189672	190751	-	1079	C6H63_RS03110	GO:0016787;GO:0003674;GO:0090305;GO:1901360;GO:0006725;GO:0005737;GO:0006807;GO:0005623;GO:0034641;GO:0090304;GO:0005575;GO:0004518;GO:0044238;GO:0043170;GO:0071704;GO:0044237;GO:0006139;GO:0003824;GO:0008152;GO:0016788;GO:0005622;GO:0008150;GO:0009987;GO:0004527;GO:0044464;GO:0044424;GO:0046483	-	3F5R4	S	sp|O31824|NRNB_BACSU Oligoribonuclease NrnB OS=Bacillus subtilis (strain 168) OX=224308 GN=nrnB PE=1 SV=1	WP_122481061.1 phosphoesterase [Limosilactobacillus reuteri] &gt;RMX27841.1 phosphoesterase [Limosilactobacillus reuteri] &gt;TGB11901.1 phosphoesterase [Limosilactobacillus reuteri]	-	-	-	GO:0090305//nucleic acid phosphodiester bond hydrolysis;GO:1901360//organic cyclic compound metabolic process;GO:0006725//cellular aromatic compound metabolic process;GO:0006807//nitrogen compound metabolic process;GO:0034641//cellular nitrogen compound metabolic process;GO:0090304//nucleic acid metabolic process;GO:0044238//primary metabolic process;GO:0043170//macromolecule metabolic process;GO…	GO:0005737//cytoplasm;GO:0005623//obsolete cell;GO:0005575//cellular_component;GO:0005622//intracellular anatomical structure;GO:0044464//obsolete cell part;GO:0044424//obsolete intracellular part;	GO:0016787//hydrolase activity;GO:0003674//molecular_function;GO:0004518//nuclease activity;GO:0003824//catalytic activity;GO:0016788//hydrolase activity, acting on ester bonds;GO:0004527//exonuclease activity;	-
gene-C6H63_RS04140	143.215	100.692	185.738	1.84462	0.883324	0.000469639	0.002572	gi|999999004|ref|NZ_PUXG01000020.1|	35603	36493	-	890	C6H63_RS04140	-	-	3F4CV	EG	-	WP_122481174.1 DMT family transporter [Limosilactobacillus reuteri] &gt;RMX27177.1 EamA/RhaT family transporter [Limosilactobacillus reuteri] &gt;TGB12544.1 DMT family transporter [Limosilactobacillus reuteri]	-	-	-	-	-	-	-
gene-C6H63_RS10025	55.5003	36.1245	74.876	2.07272	1.05153	0.000523772	0.00285814	gi|999999009|ref|NZ_PUXG01000037.1|	42537	43124	-	587	pgsA	GO:0044255;GO:0045017;GO:0005623;GO:0019637;GO:0016020;GO:0006796;GO:0006650;GO:0008444;GO:0008610;GO:0044238;GO:0046474;GO:0044249;GO:0006644;GO:0005575;GO:0016780;GO:0046486;GO:0003674;GO:1901576;GO:0006629;GO:0046471;GO:0016740;GO:0071944;GO:0009987;GO:0017169;GO:0016021;GO:0008654;GO:0009058;GO:0008150;GO:0008152;GO:0003824;GO:0044464;GO:0006655;GO:0016772;GO:0005886;GO:0031224;GO:0090407;GO:…	K00995	3F4BI	I	sp|P46322|PGSA_BACSU CDP-diacylglycerol--glycerol-3-phosphate 3-phosphatidyltransferase OS=Bacillus subtilis (strain 168) OX=224308 GN=pgsA PE=3 SV=3	WP_003666663.1 MULTISPECIES: CDP-diacylglycerol--glycerol-3-phosphate 3-phosphatidyltransferase [Lactobacillaceae] &gt;CUR39179.1 CDP-diacylglycerol--glycerol-3-phosphate 3-phosphatidyltransferase [Limosilactobacillus reuteri subsp. porcinus] &gt;GFI59638.1 CDP-diacylglycerol--glycerol-3-phosphate 3-phosphatidyltransferase [Lactobacillaceae bacterium] &gt;ABQ82789.1 CDP-diacylglycerol--glycerol-3…	-	-	-	GO:0044255//cellular lipid metabolic process;GO:0045017//glycerolipid biosynthetic process;GO:0019637//organophosphate metabolic process;GO:0006796//phosphate-containing compound metabolic process;GO:0006650//glycerophospholipid metabolic process;GO:0008610//lipid biosynthetic process;GO:0044238//primary metabolic process;GO:0046474//glycerophospholipid biosynthetic process;GO:0044249//cellular b…	GO:0005623//obsolete cell;GO:0016020//membrane;GO:0005575//cellular_component;GO:0071944//cell periphery;GO:0016021//integral component of membrane;GO:0044464//obsolete cell part;GO:0005886//plasma membrane;GO:0031224//intrinsic component of membrane;GO:0044425//obsolete membrane part;	GO:0008444//CDP-diacylglycerol-glycerol-3-phosphate 3-phosphatidyltransferase activity;GO:0016780//phosphotransferase activity, for other substituted phosphate groups;GO:0003674//molecular_function;GO:0016740//transferase activity;GO:0017169//CDP-alcohol phosphatidyltransferase activity;GO:0003824//catalytic activity;GO:0016772//transferase activity, transferring phosphorus-containing groups;	ko00564(Glycerophospholipid metabolism)
gene-C6H63_RS06280	295.662	360.515	230.81	0.640222	-0.643355	0.000527022	0.00286557	gi|999999006|ref|NZ_PUXG01000024.1|	62751	63617	-	866	C6H63_RS06280	-	-	3F3PW	C	sp|O32210|GR_BACSU Glyoxal reductase OS=Bacillus subtilis (strain 168) OX=224308 GN=yvgN PE=1 SV=1	WP_122481408.1 aldo/keto reductase [Limosilactobacillus reuteri] &gt;RMX27056.1 aldo/keto reductase [Limosilactobacillus reuteri] &gt;TGB11485.1 aldo/keto reductase [Limosilactobacillus reuteri]	-	Q4V006|PHI:3947|XC_0281|339|Xanthomonas_campestris|reduced_virulence	-	-	-	-	-
gene-C6H63_RS01845	414.255	480.892	347.618	0.722861	-0.46821	0.000531965	0.00288211	gi|999999021|ref|NZ_PUXG01000006.1|	93452	94441	+	989	C6H63_RS01845	GO:1901137;GO:0008152;GO:0019438;GO:0009058;GO:0016772;GO:0046483;GO:1901293;GO:0009152;GO:0000287;GO:0009116;GO:0072521;GO:0006793;GO:0036094;GO:0006139;GO:0044237;GO:0043168;GO:0005737;GO:0006796;GO:0000166;GO:0005623;GO:0019637;GO:0097159;GO:1901135;GO:0009124;GO:0009123;GO:0009161;GO:0016301;GO:1901362;GO:0003674;GO:0032553;GO:0005524;GO:0016310;GO:0016740;GO:0003824;GO:0008150;GO:0005622;GO:…	K00948	3F3U2	F	sp|Q88Z84|KPRS1_LACPL Ribose-phosphate pyrophosphokinase 1 OS=Lactobacillus plantarum (strain ATCC BAA-793 / NCIMB 8826 / WCFS1) OX=220668 GN=prs1 PE=3 SV=1	WP_003667197.1 MULTISPECIES: ribose-phosphate diphosphokinase [Lactobacillaceae] &gt;CUR38712.1 Ribose-phosphate pyrophosphokinase [Limosilactobacillus reuteri subsp. porcinus] &gt;ABQ82491.1 ribose-phosphate pyrophosphokinase [Limosilactobacillus reuteri subsp. reuteri] &gt;AGN99943.1 ribose-phosphate pyrophosphokinase [Lactobacillus reuteri I5007] &gt;AGR63684.1 ribose-phosphate pyrophosphokina…	-	Q5NH02|PHI:4732|FTT0673p/prsAp|263|Francisella_tularensis|unaffected_pathogenicity	-	GO:1901137//carbohydrate derivative biosynthetic process;GO:0008152//metabolic process;GO:0019438//aromatic compound biosynthetic process;GO:0009058//biosynthetic process;GO:0046483//heterocycle metabolic process;GO:1901293//nucleoside phosphate biosynthetic process;GO:0009152//purine ribonucleotide biosynthetic process;GO:0009116//nucleoside metabolic process;GO:0072521//purine-containing compou…	GO:0005737//cytoplasm;GO:0005623//obsolete cell;GO:0005622//intracellular anatomical structure;GO:0044464//obsolete cell part;GO:0044424//obsolete intracellular part;GO:0005575//cellular_component;	GO:0016772//transferase activity, transferring phosphorus-containing groups;GO:0000287//magnesium ion binding;GO:0036094//small molecule binding;GO:0043168//anion binding;GO:0000166//nucleotide binding;GO:0097159//organic cyclic compound binding;GO:0016301//kinase activity;GO:0003674//molecular_function;GO:0032553//ribonucleotide binding;GO:0005524//ATP binding;GO:0016740//transferase activity;GO…	ko00230(Purine metabolism);ko00030(Pentose phosphate pathway)
gene-C6H63_RS07660	251.503	197.906	305.099	1.54163	0.62446	0.000559233	0.00301906	gi|999999010|ref|NZ_PUXG01000025.1|	192466	193410	+	944	C6H63_RS07660	GO:0048037;GO:0004601;GO:0005576;GO:0051716;GO:0098771;GO:0051179;GO:0055072;GO:0070838;GO:0055114;GO:0008152;GO:0033212;GO:0042221;GO:0006826;GO:0006810;GO:0000041;GO:0072511;GO:0006873;GO:0003674;GO:0016209;GO:0097237;GO:0055082;GO:0016684;GO:0005623;GO:0009636;GO:0006811;GO:0065008;GO:0051234;GO:0055065;GO:0097159;GO:0042592;GO:0046916;GO:1901363;GO:0043167;GO:0065007;GO:0005488;GO:0055076;GO:…	K07223	3F45Z	P	sp|P76536|YFEX_ECOLI Dye-decolorizing peroxidase YfeX OS=Escherichia coli (strain K12) OX=83333 GN=yfeX PE=1 SV=2	WP_122481552.1 Dyp-type peroxidase [Limosilactobacillus reuteri] &gt;RMX26915.1 peroxidase [Limosilactobacillus reuteri] &gt;TGB11118.1 Dyp-type peroxidase [Limosilactobacillus reuteri]	-	-	-	GO:0051716//cellular response to stimulus;GO:0098771//inorganic ion homeostasis;GO:0051179//localization;GO:0055072//iron ion homeostasis;GO:0070838//metal ion transport;GO:0055114//obsolete oxidation-reduction process;GO:0008152//metabolic process;GO:0033212//iron import into cell;GO:0042221//response to chemical;GO:0006826//iron ion transport;GO:0006810//transport;GO:0000041//transition metal i…	GO:0005576//extracellular region;GO:0005623//obsolete cell;GO:0005575//cellular_component;	GO:0048037//obsolete cofactor binding;GO:0004601//peroxidase activity;GO:0003674//molecular_function;GO:0016209//antioxidant activity;GO:0016684//oxidoreductase activity, acting on peroxide as acceptor;GO:0097159//organic cyclic compound binding;GO:1901363//heterocyclic compound binding;GO:0043167//ion binding;GO:0005488//binding;GO:0043169//cation binding;GO:0003824//catalytic activity;GO:004687…	-
gene-C6H63_RS06760	365.359	304.101	426.618	1.40289	0.488397	0.000591784	0.00318346	gi|999999010|ref|NZ_PUXG01000025.1|	15953	21079	-	5126	C6H63_RS06760	GO:0005488;GO:0046872;GO:0003674;GO:0043167;GO:0015926;GO:0016787;GO:0016798;GO:0015925;GO:0031218;GO:0003824;GO:0008152;GO:0004553;GO:0043169;GO:0008150	K01224	4HBYA	G	sp|Q65CX5|GANB_BACLD Endo-beta-1,4-galactanase OS=Bacillus licheniformis (strain ATCC 14580 / DSM 13 / JCM 2505 / CCUG 7422 / NBRC 12200 / NCIMB 9375 / NCTC 10341 / NRRL NRS-1264 / Gibson 46) OX=279010 GN=ganB PE=1 SV=1	WP_122481464.1 glycosyl hydrolase 53 family protein [Limosilactobacillus reuteri] &gt;RMX26750.1 hypothetical protein C6H63_06770 [Limosilactobacillus reuteri] &gt;TGB10481.1 hypothetical protein E5F87_07450 [Limosilactobacillus reuteri]	-	-	-	GO:0008152//metabolic process;GO:0008150//biological_process;	-	GO:0005488//binding;GO:0046872//metal ion binding;GO:0003674//molecular_function;GO:0043167//ion binding;GO:0015926//glucosidase activity;GO:0016787//hydrolase activity;GO:0016798//hydrolase activity, acting on glycosyl bonds;GO:0015925//galactosidase activity;GO:0031218//arabinogalactan endo-1,4-beta-galactosidase activity;GO:0003824//catalytic activity;GO:0004553//hydrolase activity, hydrolyzin…	-
gene-C6H63_RS01950	141.102	172.316	109.889	0.637718	-0.649009	0.000683002	0.00366118	gi|999999021|ref|NZ_PUXG01000006.1|	115200	115664	-	464	C6H63_RS01950	-	K01104	3F74A	T	sp|O35016|YFKJ_BACSU Low molecular weight protein-tyrosine-phosphatase YfkJ OS=Bacillus subtilis (strain 168) OX=224308 GN=yfkJ PE=1 SV=1	WP_122480936.1 low molecular weight phosphotyrosine protein phosphatase [Limosilactobacillus reuteri] &gt;RMX27977.1 protein-tyrosine-phosphatase [Limosilactobacillus reuteri] &gt;TGB10151.1 low molecular weight phosphotyrosine protein phosphatase [Limosilactobacillus reuteri]	-	Q0GYW4|PHI:5025|BceD|488447|Burkholderia_contaminans|reduced_virulence	VFG031536(gi:379754204) (ptpA) ptpA [Tyrosine phosphatase (CVF661)] [Mycobacterium intracellulare MOTT-02]	-	-	-	-
gene-C6H63_RS04770	34.33	19.5547	49.1052	2.51117	1.32836	0.000710187	0.0037935	gi|999999004|ref|NZ_PUXG01000020.1|	135006	136688	+	1682	C6H63_RS04770	-	-	3F3PS	K	sp|O34693|RQCH_BACSU Rqc2 homolog RqcH OS=Bacillus subtilis (strain 168) OX=224308 GN=rqcH PE=1 SV=2	WP_016496851.1 fibronectin-binding domain-containing protein [Limosilactobacillus reuteri] &gt;AGN99244.1 Fibronectin-binding A domain protein [Lactobacillus reuteri I5007] &gt;OTA43814.1 hypothetical protein BHL85_08190 [Limosilactobacillus reuteri] &gt;OTA72672.1 hypothetical protein BHL79_02005 [Limosilactobacillus reuteri] &gt;OTA83543.1 hypothetical protein BHL83_08080 [Limosilactobacillus r…	-	-	VFG005181(gi:50914112) (fbp54) Fibrinogen-binding protein [Fibronectin-binding proteins (CVF113)] [Streptococcus pyogenes MGAS10394]	-	-	-	-
gene-C6H63_RS05645	39.9751	23.9514	55.9989	2.33803	1.22529	0.000714372	0.00380247	gi|999999004|ref|NZ_PUXG01000020.1|	322516	323310	-	794	C6H63_RS05645	-	-	3F3JQ	M	-	WP_152702989.1 LysM peptidoglycan-binding domain-containing protein [Limosilactobacillus reuteri] &gt;MQB73652.1 peptidoglycan-binding protein LysM [Limosilactobacillus reuteri]	-	-	-	-	-	-	-
gene-C6H63_RS08695	899.85	765.234	1034.47	1.35183	0.434915	0.000766548	0.00406592	gi|999999029|ref|NZ_PUXG01000035.1|	37125	42443	-	5318	C6H63_RS08695	-	-	3F93W	G	sp|P49331|GTFD_STRMU Glucosyltransferase-S OS=Streptococcus mutans serotype c (strain ATCC 700610 / UA159) OX=210007 GN=gtfD PE=3 SV=3	WP_122481702.1 KxYKxGKxW signal peptide domain-containing protein [Limosilactobacillus reuteri] &gt;RMX25842.1 dextransucrase [Limosilactobacillus reuteri]	-	P13470|PHI:7054|GtfC|1309|Streptococcus_mutans|reduced_virulence	VFG005391(gi:24379445) (gtfC) glucosyltransferase-SI [Streptococcal glucosyltransferases (CVF133)] [Streptococcus mutans UA159]	-	-	-	-
gene-C6H63_RS01960	90.5288	65.4644	115.593	1.76574	0.820274	0.000772656	0.00408404	gi|999999021|ref|NZ_PUXG01000006.1|	116368	117264	+	896	htpX	GO:1901564;GO:0031224;GO:0043167;GO:0140096;GO:0043170;GO:0005886;GO:0004175;GO:0019538;GO:0044425;GO:0071704;GO:0005488;GO:0043169;GO:0008150;GO:0003824;GO:0008152;GO:0008237;GO:0016021;GO:0044464;GO:0070011;GO:0016787;GO:0003674;GO:0046872;GO:0071944;GO:0016020;GO:0006807;GO:0008233;GO:0006508;GO:0005623;GO:0005575;GO:0004222;GO:0044238	K03799	3F40Z	O	sp|B2G5L7|HTPX_LACRJ Protease HtpX homolog OS=Lactobacillus reuteri (strain JCM 1112) OX=557433 GN=htpX PE=3 SV=1	WP_019252335.1 zinc metalloprotease HtpX [Limosilactobacillus reuteri] &gt;ANU52436.1 protease HtpX [Limosilactobacillus reuteri] &gt;AXX74100.1 zinc metalloprotease HtpX [Limosilactobacillus reuteri] &gt;KEK16226.1 heat shock protein HtpX [Limosilactobacillus reuteri] &gt;KGE72457.1 heat shock protein HtpX [Limosilactobacillus reuteri] &gt;MBU5283344.1 zinc metalloprotease HtpX [Limosilactobacil…	-	-	-	GO:1901564//organonitrogen compound metabolic process;GO:0043170//macromolecule metabolic process;GO:0019538//protein metabolic process;GO:0071704//organic substance metabolic process;GO:0008150//biological_process;GO:0008152//metabolic process;GO:0006807//nitrogen compound metabolic process;GO:0006508//proteolysis;GO:0044238//primary metabolic process;	GO:0031224//intrinsic component of membrane;GO:0005886//plasma membrane;GO:0044425//obsolete membrane part;GO:0016021//integral component of membrane;GO:0044464//obsolete cell part;GO:0071944//cell periphery;GO:0016020//membrane;GO:0005623//obsolete cell;GO:0005575//cellular_component;	GO:0043167//ion binding;GO:0140096//catalytic activity, acting on a protein;GO:0004175//endopeptidase activity;GO:0005488//binding;GO:0043169//cation binding;GO:0003824//catalytic activity;GO:0008237//metallopeptidase activity;GO:0070011//peptidase activity;GO:0016787//hydrolase activity;GO:0003674//molecular_function;GO:0046872//metal ion binding;GO:0008233//peptidase activity;GO:0004222//metall…	-
gene-C6H63_RS10230	47.6665	30.1074	65.2256	2.16643	1.11532	0.000801294	0.00422071	gi|999999009|ref|NZ_PUXG01000037.1|	89837	91258	-	1421	araA	GO:0005575;GO:0019566;GO:0016861;GO:0044238;GO:0016052;GO:0046373;GO:0008733;GO:0005975;GO:0046872;GO:1901576;GO:0016860;GO:0044424;GO:0019323;GO:0044464;GO:0019321;GO:0043169;GO:0005622;GO:0008150;GO:0003824;GO:1901159;GO:0009987;GO:0019568;GO:0071704;GO:0005488;GO:0044281;GO:0043167;GO:0090407;GO:0016853;GO:0009056;GO:1901135;GO:0006796;GO:0005737;GO:0019569;GO:0019637;GO:0005996;GO:0005623;GO:…	K01804	3F4PN	G	sp|Q03PR5|ARAA_LEVBA L-arabinose isomerase OS=Levilactobacillus brevis (strain ATCC 367 / BCRC 12310 / CIP 105137 / JCM 1170 / LMG 11437 / NCIMB 947 / NCTC 947) OX=387344 GN=araA PE=3 SV=1	WP_163622729.1 L-arabinose isomerase [Limosilactobacillus reuteri] &gt;NFB11942.1 L-arabinose isomerase [Limosilactobacillus reuteri]	-	-	-	GO:0019566//arabinose metabolic process;GO:0044238//primary metabolic process;GO:0016052//carbohydrate catabolic process;GO:0046373//L-arabinose metabolic process;GO:0005975//carbohydrate metabolic process;GO:1901576//organic substance biosynthetic process;GO:0019323//pentose catabolic process;GO:0019321//pentose metabolic process;GO:0008150//biological_process;GO:1901159//xylulose 5-phosphate bi…	GO:0005575//cellular_component;GO:0044424//obsolete intracellular part;GO:0044464//obsolete cell part;GO:0005622//intracellular anatomical structure;GO:0005737//cytoplasm;GO:0005623//obsolete cell;	GO:0016861//intramolecular oxidoreductase activity, interconverting aldoses and ketoses;GO:0008733//L-arabinose isomerase activity;GO:0046872//metal ion binding;GO:0016860//intramolecular oxidoreductase activity;GO:0043169//cation binding;GO:0003824//catalytic activity;GO:0005488//binding;GO:0043167//ion binding;GO:0016853//isomerase activity;GO:0003674//molecular_function;	ko00040(Pentose and glucuronate interconversions)
[truncated: 1,229 more rows]

## Sheet: bs VS ck DEG
id	baseMean	baseMean_CK	baseMean_bs	foldChange(bs/CK)	log2FoldChange	pval	padj	Chromosome	Start Site	End Site	Direction	Length	Name	GO	KEGG	eggNOG	eggNOG_Category	Swissprot	NR	CARD	PHI	VFDB	BP	CC	MF	Pathway
[truncated: 1,543 more rows]
